# Supplementary material for: Development and characterization of acidic-pH-tolerant mutants of Zymomonas mobilis through adaptation and next-generation sequencing-based genome resequencing and RNA-Seq
Source: Biotechnol Biofuels. 2020 Aug 13;13:144. doi: 10.1186/s13068-020-01781-1 (PMC7427070; doi:10.1186/s13068-020-01781-1)
Supplement: Supplementary file 1 — Additional file 1: Table S1. List of all significantly differentially expressed genes between different strains in different conditions. P is −log10(P-value). [file 13068_2020_1781_MOESM1_ESM.xlsx]

## Sheet: Table_S1
Table S1, List of all significantly differentially expressed genes between different strains in different conditions. P is -log10(p-value).
Name	Product	3.5M/3.6M	P (3.5M/3.6M)	3.5M/ZM4	P (3.5M/ZM4)	3.6M/ZM4	P (3.6M/ZM4)	pH3.8/pH6.2	P (pH3.8/pH6.2)	3.5M pH3.8/pH6.2	P (3.5M pH3.8/pH6.2)	3.6M pH3.8/pH6.2	P (3.6M pH3.8/pH6.2)	ZM4 pH3.8/pH6.2	P (ZM4 pH3.8/pH6.2)	pH3.8 3.5M/ZM4	P (pH3.8 3.5M/ZM4)	pH3.8 3.6M/ZM4	P (pH3.8 3.6M/ZM4)	pH3.8 3.5M/3.6M	P (pH3.8 3.5M/3.6M)	pH6.2 3.5M/ZM4	P (pH6.2 3.5M/ZM4)	pH6.2 3.6M/ZM4	P (pH6.2 3.6M/ZM4)	pH6.2 3.5M/3.6M	P (pH6.2 3.5M/3.6M)
ZMO1_ZMO0001	TonB-dependent receptor	0.0909152	0.315363	-0.304283	1.55567	-0.395198	2.21677	-0.142049	0.72568	-1.11965	5.14816	0.0739952	0.163953	0.619506	2.5395	-1.17386	5.4098	-0.667953	2.79965	-0.505907	1.93929	0.565295	2.25063	-0.122442	0.297066	0.687737	2.90611
ZMO1_ZMO0003	Adenylyl-sulfate kinase	-1.27566	6.0036	-1.64425	7.5885	-0.368582	1.29247	1.84418	9.75821	0.737716	2.07579	2.27391	7.44276	2.52092	8.12362	-2.53585	8.16324	-0.492088	1.19418	-2.04376	6.76264	-0.752644	2.1323	-0.245077	0.470299	-0.507567	1.24607
ZMO1_ZMO0004	Sulfate adenylyltransferase large subunit	-1.84528	5.36686	-2.10058	6.11582	-0.255301	0.41801	1.59802	5.70094	0.38312	0.450791	2.68049	5.51761	1.73046	3.36131	-2.77425	5.71424	0.219715	0.227564	-2.99396	6.16252	-1.42691	2.63302	-0.730317	1.06273	-0.696592	0.9962
ZMO1_ZMO0005	Sulfate adenylyltransferase small subunit	-1.93486	4.70609	-2.37175	5.82869	-0.436896	0.673545	1.57937	4.70466	0.511428	0.525318	3.11855	5.41205	1.10813	1.49141	-2.6701	4.58022	0.568314	0.603005	-3.23842	5.6258	-2.0734	3.40584	-1.44211	2.13321	-0.631297	0.693113
ZMO1_ZMO0006	Siroheme synthase CysG	-1.54769	3.81925	-2.04802	5.22802	-0.500334	0.853525	0.6769	1.7036	-0.205805	0.181222	2.21062	3.86446	0.025882	0.0197243	-2.16387	3.76767	0.592036	0.671848	-2.7559	4.9584	-1.93218	3.2833	-1.5927	2.5675	-0.339476	0.329257
ZMO1_ZMO0007	Phosphoadenosine phosphosulfate reductase	-0.926349	4.57302	-1.1446	5.7246	-0.218251	0.688583	1.16258	7.0516	0.430478	1.08028	1.57847	5.58014	1.47881	5.21492	-1.66877	5.90188	-0.168421	0.316889	-1.50035	5.29474	-0.620435	1.78297	-0.268082	0.571588	-0.352354	0.822491
ZMO1_ZMO0008	Sulfite reductase (NADPH) hemoprotein beta-component	-1.06617	3.40685	-1.30287	4.31894	-0.236698	0.458761	1.02752	4.15065	0.145489	0.167411	1.54439	3.50812	1.39269	3.08695	-1.92647	4.54137	-0.16085	0.18796	-1.76562	4.11265	-0.679266	1.17982	-0.312545	0.420364	-0.36672	0.515982
ZMO1_ZMO0009	Sulfite reductase (NADPH) flavoprotein alpha chain	-0.89984	2.64193	-1.23607	3.91767	-0.336227	0.69659	1.10061	4.33078	0.435761	0.620416	1.6743	3.72237	1.19175	2.4248	-1.61406	3.56179	-0.0949516	0.100163	-1.51911	3.3071	-0.858071	1.55707	-0.577502	0.905074	-0.28057	0.352806
ZMO1_ZMO0010	DUF45 domain-containing protein	0.111286	0.286952	-0.36075	1.33901	-0.472036	1.93346	0.348818	1.6883	-0.454053	1.14094	0.488263	1.26061	1.01224	3.32365	-1.0939	3.65317	-0.734026	2.19642	-0.359872	0.831033	0.372397	0.870432	-0.210047	0.410351	0.582444	1.60588
ZMO1_ZMO0012	Coproporphyrinogen III oxidase	-0.237711	1.8868	-0.259433	2.12274	-0.0217221	0.0947722	-0.734643	8.33558	-0.646292	4.31246	-0.4392	2.69066	-1.11844	7.47914	-0.0233604	0.0704705	0.317897	1.7488	-0.341257	1.92551	-0.495506	3.13736	-0.361341	2.07977	-0.134165	0.544085
ZMO1_ZMO0013	RdgB/HAM1 family non-canonical purine NTP pyrophosphatase	-0.440794	2.56264	-0.401568	2.26661	0.0392264	0.118573	-0.927293	7.31174	-0.800282	3.51316	-0.771208	3.35764	-1.21039	5.58721	-0.196514	0.539804	0.258817	0.777462	-0.455331	1.6823	-0.606621	2.4729	-0.180365	0.483073	-0.426257	1.53709
ZMO1_ZMO0015	Heat-inducible transcription repressor HrcA	-0.365263	7.09549	-0.75281	12.1517	-0.387546	7.47691	0.364647	8.42013	0.0367491	0.262507	0.133957	1.42173	0.923235	11.1029	-1.19605	13.0199	-0.782186	9.90791	-0.413867	5.74526	-0.309566	4.19979	0.00709266	0.0424598	-0.316659	4.31005
ZMO1_ZMO0016	GrpE protein	-0.351589	5.29953	-0.594557	8.58362	-0.242968	3.48363	0.358514	6.60536	-0.0361862	0.189128	0.143798	1.09338	0.967931	9.56061	-1.09662	10.4501	-0.655034	6.93918	-0.441581	4.6643	-0.0924987	0.603351	0.169098	1.36589	-0.261597	2.46456
ZMO1_ZMO0020	LUD domain-containing protein	0.130033	1.83511	-0.705519	10.7211	-0.835552	11.9601	3.10961	23.6132	3.12972	19.3903	4.27175	21.8076	1.92735	15.6515	-0.104336	0.845324	0.33665	3.98032	-0.440986	5.36614	-1.3067	12.7081	-2.00775	15.9646	0.701052	8.24568
ZMO1_ZMO0021	Iron-sulfur cluster-binding protein YkgF	0.0154475	0.0872833	-0.943272	10.5257	-0.95872	10.643	2.8473	20.4559	2.92668	16.4205	3.70387	18.2363	1.91133	13.1788	-0.435597	3.70836	-0.0624512	0.290105	-0.373146	3.0662	-1.45095	11.1356	-1.85499	12.9544	0.404041	3.38509
ZMO1_ZMO0022	Fe-S oxidoreductase	0.13283	1.0013	-1.05387	10.2725	-1.1867	11.1318	2.77869	19.1332	3.10028	15.7421	3.52241	16.722	1.71338	11.2832	-0.360426	2.42904	-0.282189	1.74909	-0.0782375	0.319641	-1.74732	11.427	-2.09122	12.7583	0.343897	2.2829
ZMO1_ZMO0025	EamA/RhaT family transporter	-0.107547	0.483484	0.389549	2.7257	0.497096	3.69378	-0.894379	8.20173	-0.796895	4.27761	-0.681011	3.55499	-1.20523	6.57918	0.593717	2.99925	0.759207	4.04519	-0.16549	0.539318	0.18538	0.625905	0.234986	0.859784	-0.0496053	0.126679
ZMO1_ZMO0026	Sel1 domain protein repeat-containing protein	0.440267	2.2298	1.39465	7.97469	0.954382	5.61363	-3.22005	15.5576	-3.38713	11.7993	-3.36697	11.7552	-2.90605	10.6791	1.1541	4.75699	0.723922	2.71752	0.430183	1.3489	1.63519	6.76323	1.18484	4.89523	0.450352	1.43652
ZMO1_ZMO0027	Bifunctional phosphoribosyl aminoimidazole carboxamide formyltransferase/IMP cyclohydrolase	-0.788785	7.25071	-0.852994	7.76055	-0.0642089	0.318464	-0.335	3.65838	-0.33107	1.76774	0.0163628	0.0466726	-0.690293	4.47727	-0.673382	4.35367	0.289119	1.46873	-0.962501	6.32834	-1.03261	6.76117	-0.417537	2.41348	-0.615068	3.921
ZMO1_ZMO0037	PTS IIA-like nitrogen-regulatory protein PtsN/NagE	-0.18701	0.960268	0.0896582	0.366343	0.276668	1.64281	1.71139	12.5799	2.01024	9.74827	1.44431	7.49361	1.6796	8.49939	0.254976	0.913631	0.159023	0.488276	0.0959524	0.260409	-0.0756593	0.196594	0.394313	1.66031	-0.469972	2.10608
ZMO1_ZMO0038	Ribosomal protein S30Ae/sigma 54 modulation protein	-0.234445	1.56165	-0.255752	1.7587	-0.0213067	0.0810233	2.47377	16.3509	2.53581	12.3749	1.97962	10.558	2.90589	13.3946	-0.44079	2.29519	-0.484442	2.59849	0.0436516	0.121666	-0.0707128	0.211126	0.441828	2.30236	-0.512541	2.79498
ZMO1_ZMO0047	Lysine exporter protein (LYSE/YGGA)	0.569489	0.955617	-0.369042	0.535503	-0.93853	1.89355	0.864168	2.22547	0.586969	0.624693	0.991427	1.27038	1.01411	1.31049	-0.582612	0.618577	-0.949872	1.19781	0.36726	0.342695	-0.155472	0.125039	-0.927189	1.15872	0.771717	0.901677
ZMO1_ZMO0054	MarR family transcriptional regulator	-0.0337276	0.0602323	0.443353	1.36342	0.477081	1.5078	-0.487344	2.04507	-0.374361	0.676318	0.373549	0.674367	-1.46122	4.0942	0.986782	2.51634	1.39447	3.8762	-0.407683	0.757975	-0.100076	0.135106	-0.440303	0.84085	0.340228	0.595967
ZMO1_ZMO0055	Anion permerase	-2.80127	4.13956	-3.59115	5.43428	-0.789875	0.778738	1.45958	2.36525	-0.0339626	0.0152433	4.36259	4.61716	0.0501036	0.0226705	-3.63318	3.73942	1.36637	1.02366	-4.99955	5.34642	-3.54912	3.63591	-2.94612	2.88562	-0.602997	0.350274
ZMO1_ZMO0056	Glucosamine/fructose-6-phosphate isomerizing aminotransferase	-0.240168	3.35845	-0.859071	11.06	-0.618903	8.7332	0.598694	9.91891	0.217513	1.87951	0.333396	3.28229	1.24517	11.2397	-1.3729	11.9581	-1.07479	10.1745	-0.298109	2.85106	-0.345241	3.42646	-0.163015	1.2666	-0.182226	1.47604
ZMO1_ZMO0069	Major tail tube protein	0.893424	3.62764	0.363786	1.10244	-0.529638	1.84438	-0.0710562	0.179607	-0.317614	0.576189	0.684461	1.63121	-0.580015	1.29973	0.494986	1.04566	0.1026	0.145877	0.392386	0.762907	0.232586	0.386249	-1.16188	3.27432	1.39446	4.0767
ZMO1_ZMO0070	GrxB family glutaredoxin 2	-0.0352498	0.237095	-0.438106	5.82315	-0.402856	5.34498	0.921618	12.2628	0.525484	4.90508	0.926842	8.37587	1.31253	10.8245	-0.831628	7.65271	-0.595699	5.59647	-0.235929	1.80848	-0.0445841	0.207813	-0.210013	1.54282	0.165429	1.1118
ZMO1_ZMO0078	Chemotaxis protein CheW	-0.225319	1.77008	-0.611115	5.91958	-0.385796	3.56107	0.313738	3.54378	-0.052955	0.175731	0.186396	0.849893	0.807774	5.52933	-1.04148	7.06231	-0.696485	4.72328	-0.344995	1.97134	-0.180751	0.815278	-0.0751069	0.265167	-0.105644	0.403771
ZMO1_ZMO0080	Chemoreceptor glutamine deamidase CheD	-0.470105	5.63172	-0.547813	6.54158	-0.0777079	0.558245	-0.671815	9.22796	-1.06417	8.61089	-0.373016	2.89093	-0.578257	4.86307	-0.79077	6.66832	0.024913	0.0957843	-0.815683	6.86211	-0.304856	2.22136	-0.180329	1.08561	-0.124527	0.658148
ZMO1_ZMO0081	Chemotaxis signal transduction response regulator CheB	-0.599558	4.40021	-0.468958	3.28832	0.1306	0.593088	-0.968693	8.4903	-1.31457	6.88888	-0.599331	2.89538	-0.992177	5.22389	-0.630156	3.08518	0.327023	1.28398	-0.957179	5.02838	-0.30776	1.18125	-0.0658232	0.167304	-0.241937	0.850502
ZMO1_ZMO0082	CheR-type MCP methyltransferase	-0.805874	8.70125	-0.628772	7.05792	0.177102	1.57949	-1.13626	12.6381	-1.68072	11.4692	-0.602794	4.79053	-1.12527	8.61417	-0.906497	7.18075	0.438342	3.30279	-1.34484	9.85735	-0.351046	2.48793	-0.0841375	0.369669	-0.266909	1.72293
ZMO1_ZMO0083	CheA signal transduction histidine kinase	-0.879393	7.73269	-0.879611	7.73432	-0.000217662	0.000807224	-0.690401	7.47585	-1.3664	8.3616	-0.366501	1.93587	-0.338304	1.7365	-1.39366	8.49568	-0.0143159	0.0391395	-1.37934	8.42551	-0.365563	1.92918	0.0138806	0.0379008	-0.379444	2.02865
ZMO1_ZMO0084	Chemotaxis protein CheX	-1.1163	5.04066	-0.706668	2.94458	0.409632	1.42084	-0.991617	5.50672	-1.8294	5.86993	-0.0927106	0.140174	-1.05274	3.14421	-1.09499	3.30193	0.889648	2.53458	-1.98464	6.35577	-0.318342	0.63045	-0.0703852	0.103147	-0.247957	0.455481
ZMO1_ZMO0085	Methyl-accepting chemotaxis sensory transducer	0.285381	2.40111	0.277373	2.31247	-0.00800728	0.0328152	-0.50403	5.92515	-0.638447	4.24004	-1.24876	8.19124	0.375114	2.17894	-0.229407	1.11406	-0.819943	5.56239	0.590536	3.87219	0.784154	5.31146	0.803928	5.45073	-0.0197746	0.0588335
ZMO1_ZMO0087	Hypothetical protein	0.178452	0.484551	0.489408	1.88904	0.310956	1.01514	-1.99205	10.2645	-2.53663	8.12438	-1.87934	6.21101	-1.56016	5.14246	0.00117338	0.00160162	0.151368	0.256709	-0.150195	0.254325	0.977643	2.97681	0.470544	1.11367	0.507099	1.23411
ZMO1_ZMO0088	Hypothetical protein	-0.125845	0.235968	-0.694569	2.21267	-0.568724	1.68904	-0.199522	0.538737	-0.691789	1.37391	-0.2889	0.427855	0.382123	0.614593	-1.23153	2.97074	-0.904235	1.98015	-0.32729	0.502038	-0.157613	0.204472	-0.233212	0.32728	0.0755995	0.089431
ZMO1_ZMO0090	Short-chain dehydrogenase/reductase SDR	-0.361438	4.42362	0.5674	6.99736	0.928838	10.3549	1.53384	15.6147	1.44284	11.0343	1.19072	9.6551	1.96798	13.3361	0.304828	2.33548	0.540205	4.70477	-0.235376	1.64803	0.829972	7.2126	1.31747	10.3762	-0.487499	4.19124
ZMO1_ZMO0095	Hypothetical protein	0.045001	0.100228	-0.0760063	0.180705	-0.121007	0.314254	-1.37308	7.98767	-0.426438	1.03371	-2.65904	8.74309	-1.03377	3.37211	0.22766	0.449231	-0.933641	2.96917	1.1613	3.87971	-0.379672	0.882382	0.691627	2.00286	-1.0713	3.52235
ZMO1_ZMO0099	Major facilitator superfamily transporter	-0.369579	4.63762	-0.309696	3.78502	0.0598833	0.429855	-1.03789	12.8071	-0.820846	7.27003	-1.02534	8.75231	-1.26749	10.2421	-0.0863731	0.440773	0.180958	1.18082	-0.267331	2.01292	-0.533018	4.73905	-0.0611912	0.287062	-0.471827	4.1304
ZMO1_ZMO0100	HxlR family transcriptional regulator	-0.938865	4.49763	-0.0762933	0.180336	0.862572	4.08312	-1.82971	9.93219	-2.29319	7.70973	-0.529329	1.38013	-2.66661	8.72458	0.110415	0.185219	1.93121	6.61185	-1.82079	6.2522	-0.263002	0.537262	-0.206067	0.393143	-0.056935	0.0882157
ZMO1_ZMO0101	NAD-dependent epimerase/dehydratase	-0.243278	1.3985	0.23303	1.3182	0.476308	3.39951	0.200152	1.41318	0.0306448	0.0727048	1.0338	5.51727	-0.463989	2.10141	0.480347	2.20108	1.2252	6.52189	-0.744856	3.83778	-0.0142872	0.0325692	-0.272587	1.01607	0.258299	0.944103
ZMO1_ZMO0109	Hypothetical protein	0.466245	1.97862	0.225782	0.736056	-0.240462	0.801097	-1.32855	8.02609	-0.664249	1.99839	-1.85488	6.63624	-1.46651	5.25691	0.626914	1.84799	-0.434644	1.11886	1.06156	3.65066	-0.17535	0.339663	-0.0462813	0.0739725	-0.129068	0.234278
ZMO1_ZMO0110	Glycosyl transferase family 2	0.290974	1.29741	0.120224	0.400412	-0.17075	0.630048	-1.50548	10.016	-1.28311	5.41803	-1.8886	7.79352	-1.34474	5.68473	0.15104	0.34531	-0.442679	1.43434	0.593719	2.13806	0.0894079	0.184315	0.101179	0.212922	-0.0117711	0.0209819
ZMO1_ZMO0112	Hypothetical protein	-0.532166	3.01402	-0.346793	1.71047	0.185373	0.727701	0.971526	7.21198	0.356913	1.10611	0.946631	3.98611	1.61103	6.93483	-0.973853	4.11979	-0.146828	0.344389	-0.827025	3.38988	0.280267	0.796018	0.517574	1.84053	-0.237307	0.63735
ZMO1_ZMO0113	Aminodeoxychorismate synthase component 1 PabB	1.15664	16.123	0.776982	13.0997	-0.379662	7.96993	1.36301	18.9534	1.58147	15.8642	1.46133	15.2598	1.04622	12.7323	1.04461	12.7208	-0.172104	2.27335	1.21671	13.8674	0.509357	7.62165	-0.587221	8.57387	1.09658	13.0844
ZMO1_ZMO0114	Glutamine amidotransferase of anthranilate synthase	0.957003	10.5953	0.772027	9.07214	-0.184976	1.91176	1.36003	14.7234	1.66754	12.1244	1.46637	11.1778	0.94617	8.09511	1.13271	9.32851	0.0751233	0.362058	1.05759	8.85182	0.411342	3.43993	-0.445075	3.78312	0.856417	7.43759
ZMO1_ZMO0115	Aminotransferase class IV	0.754828	8.68264	0.905406	9.9544	0.150578	1.37791	0.794901	10.4742	1.18219	9.39027	1.06797	8.68571	0.134551	0.736955	1.42922	10.7442	0.617285	5.25581	0.811938	6.87955	0.381588	3.00356	-0.31613	2.35397	0.697718	5.95513
ZMO1_ZMO0116	BadM/Rrf2 family transcriptional regulator	-0.121788	0.155383	0.0942828	0.116529	0.216071	0.305401	0.732712	2.01349	0.674152	0.848447	0.4547	0.503473	1.06928	1.59523	-0.103283	0.0880259	-0.0912211	0.0769555	-0.0120621	0.00949797	0.291849	0.288765	0.523363	0.604908	-0.231515	0.218866
ZMO1_ZMO0117	Hydroxylamine reductase	-0.215322	0.373457	-0.260893	0.476413	-0.045571	0.0633683	0.768626	2.67238	0.634537	0.979338	0.428634	0.578799	1.24271	2.44269	-0.564978	0.836399	-0.452607	0.62177	-0.112371	0.115888	0.0431913	0.0415566	0.361465	0.464028	-0.318274	0.394762
ZMO1_ZMO0122	Hypothetical protein	-0.520801	1.10293	-0.0359069	0.0461276	0.484894	1.00021	2.17841	7.73839	2.37791	4.96057	1.80895	3.62934	2.34835	4.89397	-0.0211262	0.0186449	0.215191	0.226981	-0.236317	0.253754	-0.0506876	0.0460395	0.754596	1.14021	-0.805284	1.24667
ZMO1_ZMO0127	S1/P1 nuclease	-0.220661	2.32042	-0.515199	6.22559	-0.294538	3.35953	-0.394039	5.83814	-0.682736	5.84018	-0.938526	7.82918	0.439144	3.58327	-1.07614	8.75245	-0.983373	8.14026	-0.0927661	0.45395	0.0457407	0.191831	0.394297	3.13827	-0.348556	2.68215
ZMO1_ZMO0128	TonB-dependent receptor	0.266183	1.52331	-0.0582509	0.21302	-0.324434	1.99434	-2.14567	14.1568	-1.94364	9.39434	-3.24677	13.1376	-1.24661	6.45831	-0.406764	1.69364	-1.32451	6.83405	0.917749	4.7199	0.290263	1.06611	0.675645	3.2978	-0.385382	1.57311
ZMO1_ZMO0130	Acid phosphatase	0.315509	2.47194	0.421211	3.56294	0.105702	0.563792	-1.71594	13.8968	-1.31552	8.01592	-2.23016	11.7495	-1.60214	9.3657	0.564518	3.33647	-0.208308	0.877697	0.772826	4.81004	0.277904	1.30197	0.419712	2.28011	-0.141809	0.52635
ZMO1_ZMO0131	Metallophosphoesterase	0.277701	1.58279	0.531937	3.69341	0.254236	1.40227	-2.11103	13.9245	-1.74177	8.53623	-2.72981	11.7393	-1.86151	8.99306	0.591806	2.73905	-0.179915	0.550505	0.771721	3.80759	0.472068	2.03247	0.688387	3.31528	-0.216318	0.702113
ZMO1_ZMO0132	Sel1 domain protein repeat-containing protein	-0.0890939	0.115492	0.150169	0.209361	0.239263	0.367841	-1.40631	4.79474	-0.891655	1.32892	-1.93148	3.67392	-1.3958	2.43829	0.402239	0.457733	-0.0285783	0.0240014	0.430817	0.499971	-0.101901	0.0914529	0.507104	0.618615	-0.609005	0.789764
ZMO1_ZMO0133	Sel1 domain protein repeat-containing protein	0.0184908	0.0373667	1.08775	5.10307	1.06926	5.01043	-4.13403	15.7681	-4.18058	11.7116	-5.62177	13.926	-2.59973	8.33613	0.29732	0.605279	-0.441762	1.03111	0.739082	2.08311	1.87817	6.24865	2.58027	8.28537	-0.702101	1.94395
ZMO1_ZMO0134	Sel1 domain protein repeat-containing protein	-0.645831	1.02694	-0.379698	0.505392	0.266133	0.322743	-0.690006	1.48528	-1.43447	1.90535	-0.756781	0.795448	0.121233	0.0877269	-1.15755	1.42156	-0.172874	0.129744	-0.984675	1.13836	0.398153	0.345979	0.70514	0.723418	-0.306987	0.252034
ZMO1_ZMO0135	Sel1 domain protein repeat-containing protein	0.317048	0.594164	0.344915	0.66414	0.0278668	0.0367983	-1.00853	3.63872	-0.790289	1.2784	-0.522676	0.728241	-1.71263	3.55285	0.806085	1.31364	0.622844	0.922763	0.183241	0.196307	-0.116255	0.117041	-0.56711	0.812668	0.450855	0.598491
ZMO1_ZMO0137	Sel1 domain protein repeat-containing protein	0.0448682	0.118139	-0.453039	2.21569	-0.497907	2.51014	0.582457	3.93078	0.129936	0.2704	0.401787	1.17309	1.21565	4.85452	-0.995894	3.8714	-0.904838	3.44999	-0.0910569	0.177794	0.089817	0.175006	-0.0909762	0.177612	0.180793	0.406515
ZMO1_ZMO0142	YggS family pyridoxal phosphate enzyme	0.123235	2.16222	1.32853	16.802	1.20529	16.0541	0.862948	15.049	0.85913	10.9083	1.33422	14.1855	0.39549	5.74422	1.56035	15.3773	1.67466	15.9184	-0.114312	1.21671	1.09671	12.7095	0.735928	9.7963	0.360782	5.22557
ZMO1_ZMO0143	ABC transporter related protein	0.17128	2.78408	1.20676	15.0184	1.03548	13.856	0.740707	12.8607	0.761751	9.07939	1.32467	13.1006	0.135695	1.2764	1.51979	14.137	1.62997	14.6684	-0.110181	0.959522	0.893735	10.2072	0.440993	5.585	0.452742	5.736
ZMO1_ZMO0144	L-aspartate oxidase	0.0313547	0.217789	0.999896	11.7014	0.968542	11.467	0.773884	11.3083	0.715055	6.97122	1.30515	11.1135	0.301447	2.66238	1.2067	10.5443	1.47039	11.9898	-0.263692	2.23297	0.793092	7.63888	0.46669	4.52488	0.326402	2.94842
ZMO1_ZMO0145	Peptidase M28	0.42014	4.34824	1.39755	12.13	0.977408	9.53859	-0.222647	2.55872	-0.215956	1.16653	-0.0804991	0.319869	-0.371487	2.43643	1.47531	10.0001	1.1229	8.10897	0.352412	2.27244	1.31978	9.21444	0.831915	6.19705	0.487869	3.44599
ZMO1_ZMO0149	TRNA (guanine-N(7)-)-methyltransferase	-0.481718	4.44996	-0.415258	3.74606	0.0664608	0.335469	-0.832558	9.02166	-0.635532	4.11064	-0.69301	4.53615	-1.16913	7.60563	-0.148457	0.601245	0.304523	1.59385	-0.45298	2.71139	-0.682059	4.45588	-0.171601	0.72878	-0.510457	3.15615
ZMO1_ZMO0150	GCN5-related N-acetyltransferase	-0.484333	3.25967	-0.236607	1.25541	0.247726	1.33718	1.0809	8.97266	0.708361	3.39768	1.78797	8.65585	0.746382	3.62078	-0.255617	0.868767	0.768519	3.74994	-1.02414	5.18206	-0.217597	0.699524	-0.273067	0.950352	0.0554703	0.131782
ZMO1_ZMO0152	Pyruvate kinase	-0.0711874	1.4057	-0.0626367	1.17909	0.00855069	0.100988	1.03646	18.2418	0.755596	11.6674	1.56996	17.2066	0.783825	11.9381	-0.0767514	0.968981	0.401616	7.25991	-0.478367	8.41684	-0.0485221	0.525477	-0.384515	6.98218	0.335992	6.15095
ZMO1_ZMO0157	Lactate dehydrogenase LdhA	0.260142	3.1648	0.473246	6.1721	0.213104	2.44999	0.644369	9.53494	0.526428	4.81884	1.11355	9.51896	0.293129	2.36206	0.589896	5.43831	0.623314	5.75284	-0.0334181	0.146026	0.356597	3.04326	-0.197106	1.37947	0.553703	5.08854
ZMO1_ZMO0166	Peptidoglycan-associated lipoprotein	0.682845	6.31792	-0.149877	0.952988	-0.832722	7.56959	1.96626	15.2599	1.82683	10.6076	2.14603	11.7842	1.92593	10.9908	-0.19943	0.877219	-0.722675	4.68535	0.523245	3.20369	-0.100325	0.358031	-0.942769	6.17315	0.842445	5.5168
ZMO1_ZMO0172	Thiamine biosynthesis protein ThiC	-0.328576	5.03896	-0.620027	9.01015	-0.291451	4.4166	-0.0954728	1.36163	-0.34134	3.541	-0.440619	4.75698	0.495541	5.39242	-1.03847	10.2029	-0.759531	8.03223	-0.278936	2.74994	-0.201586	1.78572	0.176629	1.49058	-0.378215	4.00125
ZMO1_ZMO0177	Type I glyceraldehyde-3-phosphate dehydrogenase	-0.0620387	1.81468	-0.0451864	1.17539	0.0168523	0.322251	0.821095	18.9488	0.54507	11.6503	1.12164	17.1142	0.796579	14.4937	-0.170941	4.23749	0.179381	4.47558	-0.350322	8.50343	0.0805681	1.61556	-0.145676	3.50772	0.226244	5.73203
ZMO1_ZMO0179	Fructose-bisphosphate aldolase	0.137659	2.66381	-0.179073	3.70024	-0.316731	6.78204	0.780435	14.6466	0.457043	6.90856	0.613542	8.85749	1.27072	14.1772	-0.585911	8.54157	-0.64532	9.20764	0.059409	0.537905	0.227766	3.25122	0.0118573	0.0808585	0.215908	3.04083
ZMO1_ZMO0183	ABC transporter-like protein	-0.00217847	0.0119701	-0.231558	2.75949	-0.229379	2.72608	-0.889648	11.929	-0.659282	6.13231	-1.15242	9.82073	-0.857238	7.78836	-0.132579	0.811627	-0.376972	3.29635	0.244393	1.87222	-0.330536	2.79272	-0.0817862	0.430526	-0.24875	1.91756
ZMO1_ZMO0188	Outer membrane receptor for ferric iron uptake	0.322106	2.04122	0.161669	0.796726	-0.160437	0.788553	-1.21736	10.1444	-1.15329	6.13557	-1.5918	8.18976	-0.906974	4.78583	0.0385089	0.0927687	-0.502848	2.32912	0.541357	2.56632	0.284829	1.07426	0.181975	0.587937	0.102854	0.28592
ZMO1_ZMO0190	RpiR family transcriptional regulator	1.15735	14.205	1.06051	13.5443	-0.0968424	1.18204	-1.51387	17.8162	-1.43308	13.202	-1.85194	15.1447	-1.25658	12.2201	0.97226	10.3439	-0.394521	4.62781	1.36678	12.8468	1.14875	11.5571	0.200836	1.99498	0.947918	10.1621
ZMO1_ZMO0195	N-acetylmuramoyl-L-alanine amidase	0.407576	3.65821	0.732064	6.81872	0.324488	2.75307	-0.762677	8.41248	-0.465898	2.80718	-0.680398	4.43796	-1.14174	7.44352	1.06998	7.02664	0.555157	3.49574	0.514826	3.18537	0.394144	2.25578	0.0938186	0.334242	0.300326	1.5614
ZMO1_ZMO0202	Methyl-accepting chemotaxis sensory transducer	-0.518233	4.36997	-0.586082	5.00532	-0.0678484	0.308371	-1.04311	9.9802	-1.29144	7.67363	-0.578363	3.29968	-1.25952	7.50986	-0.602041	3.46642	0.272731	1.2122	-0.874773	5.29977	-0.570122	3.24151	-0.408428	2.10337	-0.161693	0.598308
ZMO1_ZMO0203	MerR family transcriptional regulator	-1.05535	5.51327	-1.3023	6.76793	-0.246954	0.862829	1.46769	8.89482	0.602858	1.82096	1.36883	5.03507	2.43138	8.58904	-2.21656	7.96503	-0.778232	2.56052	-1.43833	5.30602	-0.388038	0.995784	0.284324	0.65478	-0.672362	2.10996
ZMO1_ZMO0204	Cation efflux protein	-0.341696	0.9875	0.153911	0.347728	0.495607	1.64439	0.399121	1.61368	-0.073753	0.0990222	1.30603	3.69482	-0.0349099	0.0445084	0.134489	0.194993	1.16608	3.21698	-1.03159	2.75444	0.173332	0.263272	-0.174861	0.266069	0.348193	0.635239
ZMO1_ZMO0208	GCN5-related N-acetyltransferase	-0.871422	9.87303	-0.658624	7.94283	0.212797	2.28508	1.58216	15.8244	1.34525	10.5003	1.34414	10.4944	2.05707	13.6423	-1.01454	8.51826	-0.143667	0.834539	-0.870869	7.50013	-0.302713	2.30294	0.569262	4.96144	-0.871974	7.50839
ZMO1_ZMO0213	AIDA autotransporter-like protein ShdA	0.10145	0.436142	-0.0199425	0.0667757	-0.121392	0.549658	0.662715	6.1482	0.130039	0.385168	0.562068	2.71845	1.29604	6.89419	-0.602942	2.9739	-0.488377	2.26105	-0.114565	0.328986	0.563057	2.72463	0.245593	0.885854	0.317464	1.25844
ZMO1_ZMO0215	5-formyltetrahydrofolate cyclo-ligase	-0.52793	8.44646	-0.731824	10.7452	-0.203894	3.16932	1.53338	17.862	1.02738	10.6919	1.4712	13.3476	2.10156	16.0596	-1.26891	12.2415	-0.519074	6.11606	-0.749839	8.47583	-0.194734	1.89581	0.111286	0.881838	-0.30602	3.4114
ZMO1_ZMO0222	DUF1330 domain-containing protein	-0.435405	0.867254	0.0651757	0.0873565	0.500581	1.04879	-0.996714	3.44108	-0.468455	0.601695	-0.816595	1.27578	-1.70509	3.3892	0.683494	0.999617	0.944829	1.55863	-0.261335	0.28749	-0.553143	0.750453	0.0563323	0.0516	-0.609475	0.855289
ZMO1_ZMO0227	DNA polymerase I	-0.168576	1.42707	0.115052	0.846207	0.283628	2.86378	-1.14006	12.4791	-0.969704	7.45655	-1.48564	10.3928	-0.964836	7.42386	0.112618	0.519306	0.0232242	0.0813505	0.0893939	0.386697	0.117486	0.548693	0.544032	4.15229	-0.426546	3.09578
ZMO1_ZMO0228	Putative polisoprenol-linked O-antigen translocase	-0.379882	2.89489	0.0124429	0.0447977	0.392325	3.01576	-1.06183	9.8903	-0.857396	5.02383	-1.25992	7.31459	-1.06819	6.28216	0.11784	0.383095	0.296463	1.30378	-0.178622	0.655544	-0.0929547	0.285865	0.488188	2.55851	-0.581142	3.19633
ZMO1_ZMO0229	ABC-type transport system permease	-0.623295	3.29669	-0.145772	0.473936	0.477524	2.34223	-1.29949	8.56745	-1.1356	4.44859	-1.67741	6.64699	-1.08545	4.22607	-0.170846	0.373489	0.181542	0.403104	-0.352388	0.965875	-0.120697	0.244313	0.773505	2.79588	-0.894202	3.35554
ZMO1_ZMO0231	Hypothetical protein	0.426899	4.85341	0.511602	5.86124	0.0847036	0.589264	1.0351	12.0223	0.869126	6.97901	0.781108	6.31726	1.45507	10.4957	0.218629	1.32959	-0.252278	1.61811	0.470908	3.65056	0.804575	6.49779	0.421686	3.18866	0.38289	2.82226
ZMO1_ZMO0239	ATP synthase F0F1 alpha subunit	0.093252	1.97584	0.00921496	0.107213	-0.084037	1.71565	0.578409	13.6195	0.22128	3.83058	1.01942	13.7509	0.494529	8.50364	-0.12741	1.88585	0.178408	2.93945	-0.305818	5.48429	0.14584	2.26101	-0.346482	6.21266	0.492322	8.47321
ZMO1_ZMO0240	ATP synthase F0F1 gamma subunit	0.0924508	1.10873	0.0911182	1.08688	-0.00133262	0.00930897	0.544918	10.1293	0.134781	1.15593	1.04291	10.8487	0.457062	5.41734	-0.0700225	0.481642	0.291592	3.24039	-0.361615	4.19306	0.252259	2.69635	-0.294257	3.27717	0.546516	6.46764
ZMO1_ZMO0241	ATP synthase F0F1 beta subunit	0.0743036	1.47065	0.0580964	1.04912	-0.0162072	0.205912	0.590483	13.8549	0.0998377	1.37083	1.13014	14.612	0.541475	9.20106	-0.162722	2.64729	0.278124	5.01868	-0.440847	7.80301	0.278915	5.03396	-0.310539	5.63123	0.589454	9.79809
ZMO1_ZMO0246	ATP-dependent protease subunit HslV	-0.689683	6.78836	-0.658324	6.49993	0.0313585	0.147174	0.775193	8.89891	0.323857	1.86484	0.721087	5.02416	1.28064	8.57416	-1.13671	7.77346	-0.248417	1.29732	-0.888298	6.21455	-0.179934	0.834951	0.311133	1.766	-0.491068	3.21544
ZMO1_ZMO0249	Ribosomal protein L33	-0.363685	0.693832	-0.025768	0.0332249	0.337917	0.629332	-0.67968	2.1411	-0.446596	0.575658	-0.398641	0.496574	-1.1938	2.18146	0.347835	0.417118	0.735498	1.12672	-0.387663	0.479023	-0.399371	0.49775	-0.0596636	0.0556511	-0.339708	0.40483
ZMO1_ZMO0252	Major intrinsic protein	4.16684	24.8606	3.30849	23.062	-0.858347	12.6807	1.48753	18.4259	2.14456	17.0093	0.589417	7.55906	1.72861	15.3547	3.51647	20.8387	-1.42794	13.9017	4.94441	23.4922	3.10052	19.8608	-0.288749	3.60427	3.38926	20.5524
ZMO1_ZMO0253	TolC family type I secretion outer membrane protein	4.31922	14.0065	3.49709	12.4206	-0.822125	3.40533	1.22081	6.5298	1.36915	4.13773	0.629161	1.51682	1.66413	5.13714	3.3496	9.58795	-1.33961	4.03435	4.68921	12.0252	3.64459	10.1877	-0.304638	0.568271	3.94923	10.7661
ZMO1_ZMO0254	Type I secretion system ATPase	4.08774	19.9555	3.40443	18.5376	-0.683306	6.81365	1.05412	11.183	1.83021	11.2006	0.275515	1.52313	1.05663	7.38291	3.79122	16.6934	-1.07387	7.48793	4.86508	18.6184	3.01764	14.9454	-0.292746	1.65501	3.31039	15.6526
ZMO1_ZMO0255	HlyD family type I secretion membrane fusion protein	3.08968	18.6724	2.69385	17.6125	-0.395828	4.37527	0.86584	10.5847	1.67865	11.4054	0.283393	1.85041	0.63548	5.03149	3.21543	16.3067	-0.571871	4.48192	3.78731	17.567	2.17227	13.3221	-0.219784	1.30677	2.39205	14.0495
ZMO1_ZMO0256	D-lactate dehydrogenase	0.144715	1.91758	0.0572586	0.546449	-0.0874561	0.962501	1.66719	18.1897	2.25091	16.2698	1.33902	12.3345	1.41164	12.7283	0.476893	5.387	-0.123766	0.963396	0.600659	6.75572	-0.362375	3.97609	-0.0511463	0.305805	-0.311229	3.31054
ZMO1_ZMO0257	Winged helix family two component transcriptional regulator	-0.0772711	1.07302	-0.383911	7.40702	-0.30664	6.01079	1.35684	18.1694	1.14049	12.654	1.00729	11.7323	1.92276	16.6215	-0.775046	9.83329	-0.764374	9.73501	-0.0106722	0.0652623	0.00722462	0.0432258	0.151095	1.67361	-0.14387	1.56513
ZMO1_ZMO0258	Histidine kinase	-0.288697	4.42049	-0.51904	7.87336	-0.230344	3.38686	1.22676	15.62	0.918975	9.40897	1.10268	10.709	1.65862	13.736	-0.888863	9.17607	-0.508311	5.59436	-0.380551	4.07857	-0.149218	1.19919	0.0476242	0.271325	-0.196842	1.75311
ZMO1_ZMO0260	Heme exporter protein CcmA	-0.193723	0.689239	0.464397	2.26223	0.65812	3.53104	-0.19468	0.911682	-0.144174	0.303399	0.248264	0.604906	-0.688129	2.40635	0.736374	2.62944	1.12632	4.41591	-0.389942	1.11188	0.19242	0.434873	0.189923	0.427711	0.00249652	0.00411904
ZMO1_ZMO0262	Cytochrome c-type biogenesis protein CcmB	-0.229685	0.519284	0.329522	0.838169	0.559207	1.72813	-0.48463	1.87398	-1.21734	3.05473	0.131396	0.17216	-0.367948	0.611236	-0.0951729	0.119554	0.808879	1.78204	-0.904052	2.07134	0.754217	1.61979	0.309535	0.487903	0.444682	0.786803
ZMO1_ZMO0263	Hypothetical protein	0.0288103	0.132612	-0.468839	4.54528	-0.497649	4.85397	0.635795	7.51529	0.601722	4.06957	1.2546	8.38257	0.0510581	0.171348	-0.193507	0.911994	0.104124	0.403795	-0.297631	1.64505	-0.744171	5.15362	-1.09942	7.50459	0.355251	2.09113
ZMO1_ZMO0264	Hypothetical protein	-0.123878	0.302178	-0.320583	1.04194	-0.196704	0.541615	0.232708	0.887581	0.668506	1.77427	0.764833	2.12812	-0.735213	2.01818	0.381277	0.823239	0.553319	1.36957	-0.172042	0.295566	-1.02244	3.10478	-0.946728	2.81601	-0.0757144	0.11419
ZMO1_ZMO0265	Hypothetical protein	-0.121896	0.548029	-0.416932	2.8671	-0.295036	1.81377	0.825435	7.48173	1.14108	6.07459	1.89072	9.37523	-0.555491	2.65524	0.431353	1.89747	0.928068	4.90929	-0.496714	2.29282	-1.26522	6.70332	-1.51814	7.87616	0.252922	0.913956
ZMO1_ZMO0268	Hypothetical protein	-0.2496	2.08194	-0.463413	4.50212	-0.213814	1.68815	0.514872	6.2109	0.504179	3.30367	1.23058	8.27285	-0.190138	0.894255	-0.116255	0.466421	0.496543	3.24179	-0.612798	4.17135	-0.810571	5.64975	-0.924171	6.42706	0.113599	0.452822
ZMO1_ZMO0269	Hypothetical protein	-0.0132968	0.0671633	-0.457791	5.21773	-0.444494	5.05705	0.705491	9.23996	0.733992	5.93227	1.31694	9.76649	0.065544	0.274716	-0.123567	0.612019	0.181202	1.02446	-0.304769	2.08472	-0.792015	6.38776	-1.07019	8.32841	0.278176	1.84295
ZMO1_ZMO0274	RNA polymerase factor sigma-54	-0.0204809	0.142998	-0.34372	5.0576	-0.323239	4.73187	0.420115	7.47521	-0.208714	1.76912	0.403104	4.10557	1.06595	10.0921	-0.981054	9.5037	-0.654665	6.8001	-0.32639	3.18382	0.293614	2.78438	0.00818564	0.0366805	0.285428	2.68469
ZMO1_ZMO0282	MFP subunit of RND efflux system transporter	0.218108	3.02986	0.224846	3.14796	0.00673869	0.0437551	-0.850453	12.5835	-0.798949	8.20669	-1.34747	11.9217	-0.404937	4.20902	0.02784	0.139403	-0.464528	4.90576	0.492368	5.22041	0.421852	4.40982	0.478006	5.05898	-0.0561532	0.317818
ZMO1_ZMO0283	Hydrophobe/amphiphile efflux-1 (HAE1) family RND efflux system transporter	0.0769305	0.494784	0.266456	2.63267	0.189525	1.66893	-0.833664	10.1681	-0.652053	5.06212	-1.20826	8.91404	-0.640676	4.96746	0.260767	1.60743	-0.0942691	0.41198	0.355036	2.4355	0.272144	1.70401	0.473319	3.50844	-0.201175	1.12581
ZMO1_ZMO0285	NodT family RND efflux system outer membrane lipoprotein	-0.189079	1.11387	0.144934	0.775871	0.334013	2.41378	-0.944319	8.98657	-0.666405	3.72553	-1.26148	7.2487	-0.90507	5.25634	0.264267	1.09603	0.155808	0.539545	0.108459	0.340556	0.0256018	0.0657822	0.512218	2.68307	-0.486617	2.50984
ZMO1_ZMO0286	DUF541 domain-containing protein	0.290658	2.05788	-0.3135	2.27678	-0.604158	5.04669	2.2026	15.3703	2.36678	11.7757	1.37957	7.96015	2.86145	13.1894	-0.560835	3.08688	-1.3451	7.79233	0.784265	4.5966	-0.0661648	0.192653	0.136784	0.46742	-0.202948	0.785643
ZMO1_ZMO0290	DUF445 domain-containing protein	-0.200506	2.5065	-0.54163	7.50861	-0.341123	4.77178	1.01323	13.4222	0.474305	4.68362	0.786195	7.67909	1.77919	13.5255	-1.19407	10.5756	-0.837619	8.09953	-0.356451	3.35361	0.110811	0.700755	0.155372	1.10797	-0.0445615	0.222934
ZMO1_ZMO0291	Prolipoprotein diacylglyceryl transferase	-0.252784	1.70693	-0.449369	3.60815	-0.196585	1.20906	-0.791509	7.92917	-0.534483	2.91049	-0.659696	3.77342	-1.18035	6.95763	-0.126436	0.423662	0.0637407	0.184832	-0.190177	0.72158	-0.772301	4.52668	-0.456911	2.3745	-0.31539	1.43783
ZMO1_ZMO0293	Sugar transporter	0.624527	5.25317	0.490788	4.0207	-0.133739	0.71922	-0.233745	2.02898	0.549783	3.0282	-1.10524	6.56603	-0.145781	0.510477	0.83857	4.97121	-0.613467	3.46969	1.45204	8.33505	0.143006	0.497948	0.34599	1.63919	-0.202984	0.790784
ZMO1_ZMO0294	Ribosomal protein L28	0.174362	0.802295	0.09578	0.367976	-0.0785817	0.288355	-0.591209	5.05682	-0.382598	1.46244	-1.17895	5.84949	-0.212082	0.655756	0.0105224	0.0220356	-0.562014	2.45794	0.572536	2.51844	0.181038	0.532635	0.404851	1.58029	-0.223813	0.70447
ZMO1_ZMO0296	TRNA-specific adenosine deaminase	-0.247309	0.828245	0.469903	1.99047	0.717212	3.44028	-0.943858	5.85519	-1.12417	3.89277	0.0666637	0.109668	-1.77407	6.34226	0.794852	2.52554	1.63758	5.86508	-0.842726	2.72491	0.144953	0.268085	-0.203155	0.406576	0.348108	0.823001
ZMO1_ZMO0301	PepSY-associated TM helix domain protein	0.317243	2.46401	0.912878	7.83812	0.595635	5.23077	-1.30351	11.7817	-1.02996	6.39901	-1.08857	6.74036	-1.79199	10.1021	1.2939	7.85294	0.947347	5.89893	0.346549	1.74283	0.53186	3.06723	0.243923	1.07678	0.287937	1.35218
ZMO1_ZMO0302	Aryl-sulfate sulfotransferase	0.343581	0.575454	1.11736	2.81943	0.773783	1.73007	-1.06608	3.42752	-1.05469	1.64518	-0.795094	1.11641	-1.34845	2.29219	1.26424	2.10326	1.05046	1.63617	0.213782	0.207979	0.970484	1.46795	0.497103	0.592936	0.47338	0.556135
ZMO1_ZMO0303	Ferrochelatase	0.804222	6.88847	0.97723	8.15768	0.173007	1.0518	-0.585945	6.18769	-0.0432376	0.122533	-0.765235	4.61302	-0.949361	5.79343	1.43029	8.38933	0.26507	1.17386	1.16522	7.04164	0.524168	2.93527	0.0809442	0.252531	0.443223	2.36117
ZMO1_ZMO0307	Capsule polysaccharide biosynthesis protein	0.0724266	0.52976	0.580276	7.09153	0.50785	6.26387	0.0862083	0.874552	-0.0865932	0.426936	0.670108	5.85215	-0.32489	2.5145	0.699425	6.10488	1.00535	8.42926	-0.305924	2.32305	0.461128	3.89367	0.0103504	0.0388338	0.450777	3.79041
ZMO1_ZMO0309	Short-chain dehydrogenase/reductase SDR	-0.370249	3.70515	-0.819662	8.25022	-0.449413	4.6331	3.54666	20.727	2.94647	15.0574	3.14307	15.5508	4.55043	18.3994	-1.62164	10.6015	-1.15309	8.21478	-0.468551	3.23531	-0.0176802	0.057067	0.254268	1.43845	-0.271948	1.57736
ZMO1_ZMO0311	Pyrroline-5-carboxylate reductase	-0.0306168	0.0979629	-0.333637	1.95445	-0.30302	1.71502	1.08663	8.87182	1.01249	5.01211	1.20255	5.98358	1.04484	5.18283	-0.349814	1.29848	-0.224167	0.708804	-0.125647	0.336421	-0.31746	1.13646	-0.381874	1.46468	0.0644135	0.152551
ZMO1_ZMO0312	Amidohydrolase	-0.195104	1.89462	-0.680866	7.81263	-0.485761	5.71284	1.09806	12.6568	0.634285	5.26211	1.28506	9.79511	1.37483	10.2767	-1.05114	8.40001	-0.530643	4.32925	-0.520493	4.23486	-0.310596	2.22137	-0.44088	3.47958	0.130284	0.681785
ZMO1_ZMO0313	Hypothetical protein	-0.404505	3.59004	-0.598933	5.56788	-0.194428	1.36817	0.82369	8.88406	0.497521	3.02088	1.24331	7.9511	0.730241	4.758	-0.715293	4.65085	0.062105	0.201689	-0.777398	5.09095	-0.482573	2.90622	-0.450961	2.66392	-0.031612	0.0942037
ZMO1_ZMO0315	Hypothetical protein	0.287813	2.77656	0.384394	3.96565	0.0965815	0.635565	-0.561874	7.22921	-0.282217	1.70499	-0.120383	0.538477	-1.28302	9.08106	0.884798	6.62841	0.677902	5.07812	0.206896	1.11372	-0.116009	0.513206	-0.484739	3.45716	0.36873	2.44167
ZMO1_ZMO0318	Short-chain dehydrogenase/reductase SDR	-0.337688	3.46339	0.212596	1.90005	0.550283	5.95171	2.08542	16.8966	1.73131	11.3416	1.74388	11.3946	2.78106	14.8933	-0.312282	1.99998	0.0316929	0.111522	-0.343975	2.2762	0.737474	5.63919	1.06887	7.9498	-0.3314	2.16602
ZMO1_ZMO0321	Dihydrofolate reductase region	-0.378595	2.75757	0.432917	3.26696	0.811512	6.5089	-1.09569	9.86788	-0.891118	5.04558	-0.613478	3.27517	-1.78247	9.4252	0.878593	4.96953	1.39601	7.7585	-0.517415	2.63833	-0.0127586	0.030931	0.227017	0.863332	-0.239775	0.929886
ZMO1_ZMO0324	Lipoprotein signal peptidase LspA	0.00893632	0.0432567	0.052833	0.314873	0.0438967	0.251546	-0.686006	8.91383	-0.455618	3.41797	-0.468836	3.53927	-1.13356	8.59052	0.391806	2.82878	0.376261	2.68512	0.0155455	0.0537744	-0.28614	1.86627	-0.288467	1.88688	0.00232713	0.00766753
ZMO1_ZMO0328	Translation elongation factor P	-0.0563384	0.898004	-0.294205	6.89129	-0.237866	5.61208	-0.835338	15.8621	-0.603278	9.37412	-0.795482	11.3601	-1.10726	13.8252	-0.0422157	0.390389	-0.0819794	0.933513	0.0397637	0.362207	-0.546194	8.68504	-0.393754	6.54793	-0.152441	2.17664
ZMO1_ZMO0329	Inositol-phosphate phosphatase	-0.0423057	0.274627	-0.301905	3.60997	-0.259599	2.99506	-0.90873	11.7156	-0.753774	6.64259	-0.959991	8.20896	-1.01243	8.56935	-0.172579	1.08537	-0.233382	1.64227	0.060803	0.280043	-0.43123	3.65353	-0.285816	2.16077	-0.145414	0.859375
ZMO1_ZMO0331	DUF882 domain-containing protein	1.03643	13.43	0.725671	10.7903	-0.310762	5.24395	0.92295	14.0853	1.42322	13.2087	0.725139	8.34815	0.620487	7.31716	1.12704	11.4741	-0.258436	2.81067	1.38548	13.0069	0.324304	3.7253	-0.363088	4.25176	0.687392	7.98907
ZMO1_ZMO0339	Phosphomannomutase	-0.0907068	1.00044	-0.0588364	0.560184	0.0318704	0.259771	0.772589	12.2691	0.543419	6.0946	0.742535	8.0763	1.03181	10.3664	-0.303033	3.17026	-0.112768	0.839629	-0.190265	1.71755	0.18536	1.6574	0.176509	1.55006	0.00885149	0.0428464
ZMO1_ZMO0346	Ammonium transporter	0.532438	7.24045	1.5973	15.1523	1.06486	12.0967	-0.601395	9.42933	-0.357168	3.2624	-0.912094	8.51059	-0.534922	5.19484	1.68618	12.9393	0.876279	8.23925	0.809901	7.71452	1.50843	12.1089	1.25345	10.7507	0.254975	2.10808
ZMO1_ZMO0347	RNA chaperone Hfq	0.255745	4.30827	-0.444253	7.49817	-0.699998	10.6414	0.110228	1.92255	-0.1314	1.15293	-0.323302	3.78063	0.785385	9.0006	-0.902645	9.97869	-1.25434	12.3797	0.351696	4.17234	0.0141394	0.0765954	-0.145655	1.32813	0.159794	1.50831
ZMO1_ZMO0351	Putative DNA helicase	-0.121427	2.46021	0.118853	2.3918	0.24028	5.51772	-1.00353	17.0668	-1.11278	13.6614	-0.837747	11.5443	-1.06007	13.2959	0.0924978	1.06142	0.351442	5.71024	-0.258945	4.09865	0.145208	1.96734	0.129118	1.67725	0.0160904	0.121295
ZMO1_ZMO0357	Hypothetical protein	-0.459925	3.45822	-0.319368	2.16436	0.140556	0.708249	-0.917842	8.53457	-1.12965	6.32527	-0.540655	2.74148	-1.08322	6.07316	-0.342587	1.48708	0.411837	1.91165	-0.754425	4.12548	-0.296149	1.21742	-0.130725	0.410546	-0.165425	0.555643
ZMO1_ZMO0361	Hypothetical protein	-0.524343	4.89993	-0.248021	1.93842	0.276322	2.24086	0.162816	1.43934	1.52607	9.43387	-0.0792956	0.273363	-0.958325	6.36378	0.994176	6.58886	0.715837	4.71487	0.278339	1.4137	-1.49022	9.2674	-0.163192	0.683718	-1.32703	8.46777
ZMO1_ZMO0362	Excinuclease ABC B subunit	0.493937	9.89987	0.122115	2.33441	-0.371823	7.94123	1.43539	19.4828	1.27242	14.3319	0.942626	12.0795	2.09112	18.1427	-0.287237	4.38141	-0.946071	12.1065	0.658834	9.48618	0.531467	8.01218	0.202426	2.87047	0.329041	5.08707
ZMO1_ZMO0371	Aspartate racemase	-0.198587	1.2253	0.843772	7.02398	1.04236	8.41382	-0.19178	1.54293	-0.362065	1.73579	0.12153	0.402752	-0.334807	1.55971	0.830143	4.89894	1.27053	7.42667	-0.440384	2.26014	0.857401	5.0721	0.814191	4.79662	0.0432102	0.118877
ZMO1_ZMO0372	AsnC family transcriptional regulator	-0.318547	0.615875	0.154253	0.24764	0.4728	1.04832	-0.600354	1.91883	-0.463835	0.640095	-0.222437	0.253479	-1.11479	2.1074	0.47973	0.669356	0.918976	1.62181	-0.439246	0.595702	-0.171225	0.18624	0.0266231	0.0251145	-0.197848	0.220529
ZMO1_ZMO0373	Hypothetical protein	-0.160242	0.349172	-0.294548	0.768009	-0.134306	0.281179	-0.631231	2.83028	-0.454936	0.865051	-0.0169516	0.0203055	-1.4218	3.91144	0.188886	0.279296	0.568121	1.17164	-0.379235	0.677394	-0.777982	1.80259	-0.836732	1.98935	0.05875	0.0743189
ZMO1_ZMO0374	Levansucrase	2.22971	10.7717	-2.13369	10.4536	-4.3634	15.8044	4.33024	17.3042	5.88654	15.4435	1.95898	7.47635	5.14519	14.4178	-1.76302	6.80319	-5.95651	15.5339	4.19349	12.875	-2.50437	9.13289	-2.7703	9.84229	0.265928	0.639703
ZMO1_ZMO0375	Levansucrase/invertase	2.01751	10.5457	-0.984019	5.78922	-3.00153	13.4827	3.20213	15.514	4.94534	14.6392	1.36856	5.6926	3.2925	11.5896	-0.157603	0.356799	-3.96351	12.9675	3.8059	12.664	-1.81043	7.41079	-2.03956	8.19828	0.229128	0.575577
ZMO1_ZMO0376	Endopeptidase La	-0.240613	3.9375	-0.513226	8.34538	-0.272613	4.54318	0.396965	7.98183	-0.00209929	0.0104526	-0.145124	1.29135	1.33812	12.7366	-1.18333	11.8232	-1.01423	10.6953	-0.169101	1.59287	0.156883	1.43723	0.469008	5.60146	-0.312125	3.55183
ZMO1_ZMO0378	Helix-turn-helix domain-containing protein	1.18708	7.28732	-0.93982	5.85002	-2.1269	11.3399	1.77887	11.5163	2.20352	9.11327	0.573197	2.15248	2.5599	10.1714	-1.11801	4.88579	-3.12025	11.6092	2.00224	8.45469	-0.76163	3.11433	-1.13354	4.95922	0.371914	1.19321
ZMO1_ZMO0379	PBSX family phage terminase large subunit	1.67704	9.78955	-1.18262	7.41008	-2.85966	13.7145	2.07472	12.8264	3.46576	12.556	0.498409	1.83827	2.25999	9.44913	-0.579735	2.25263	-3.74045	13.1268	3.16071	11.872	-1.7855	7.83865	-1.97887	8.52963	0.193366	0.511529
ZMO1_ZMO0380	Hypothetical protein	1.35133	8.81269	-0.866682	5.9552	-2.21801	12.3805	1.78686	12.2808	2.86014	11.6968	0.475551	1.91259	2.02489	9.21357	-0.449056	1.76941	-2.99268	12.0315	2.54362	10.8388	-1.28431	6.23358	-1.44334	6.95443	0.159033	0.438858
ZMO1_ZMO0381	Hypothetical protein	1.60824	7.14957	-2.16926	9.15358	-3.7775	13.1911	2.71177	12.2294	3.83983	10.7501	0.920274	2.61787	3.3752	9.8249	-1.93695	6.15455	-5.00496	12.7026	3.06802	9.15407	-2.40158	7.50078	-2.55004	7.89529	0.14846	0.239234
ZMO1_ZMO0383	Hypothetical protein	1.62458	7.50357	-2.1249	9.32156	-3.74948	13.4715	3.31654	14.0761	4.62133	12.4414	1.77135	5.89016	3.55695	10.5203	-1.59271	5.2841	-4.64227	12.4751	3.04957	9.42459	-2.65709	8.47228	-2.85668	8.96918	0.199589	0.362263
ZMO1_ZMO0385	Hypothetical protein	0.969354	1.73433	-1.05982	1.95757	-2.02917	4.42698	2.87777	7.65439	4.09671	6.41059	0.417045	0.355776	4.11956	6.44456	-1.07125	1.23676	-3.88043	6.08368	2.80919	4.32142	-1.0484	1.20067	-0.177919	0.130456	-0.870477	0.930917
ZMO1_ZMO0387	Hypothetical protein	1.67434	8.60547	-1.52975	7.99566	-3.20409	13.3029	2.85601	13.9647	4.01171	12.3916	0.982088	3.56076	3.57423	11.5374	-1.31101	4.95843	-4.50016	13.2511	3.18915	10.7055	-1.74849	6.62441	-1.90802	7.17431	0.159523	0.32432
ZMO1_ZMO0388	Hypothetical protein	1.12421	4.26338	-1.41882	5.49059	-2.54303	9.22079	2.22609	9.70992	3.63658	9.2984	0.523332	0.994628	2.51835	6.84896	-0.859701	1.96164	-3.54054	9.1118	2.68084	7.24632	-1.97793	5.40982	-1.54552	4.12692	-0.43241	0.767884
ZMO1_ZMO0389	Constituent protein	1.13111	4.50888	-1.1639	4.65459	-2.29502	8.81016	1.96701	9.1459	3.47314	9.28007	0.07305	0.094711	2.35483	6.70036	-0.604749	1.287	-3.43591	9.20484	2.83116	7.8861	-1.72306	4.89364	-1.15413	3.05448	-0.568934	1.18347
ZMO1_ZMO0390	Hypothetical protein	1.40625	7.29226	-1.47723	7.6122	-2.88347	12.3417	2.28285	12.1126	3.39289	10.9877	0.841126	2.85229	2.61452	9.12967	-1.08804	3.91485	-3.77017	11.7605	2.68213	9.30775	-1.86641	6.88784	-1.99678	7.31828	0.130366	0.246906
ZMO1_ZMO0392	Hypothetical protein	1.4957	3.29391	-1.4003	3.03348	-2.896	6.7505	2.03144	5.83302	3.68923	6.11244	0.107505	0.0796891	2.29759	3.64369	-0.70448	0.753639	-3.99104	6.58998	3.28656	5.4422	-2.09612	3.25706	-1.80095	2.68682	-0.295163	0.249692
ZMO1_ZMO0393	Hypothetical protein	0.992382	5.59591	-1.11758	6.29481	-2.10996	10.5657	1.56931	9.89716	2.25378	8.59036	0.124641	0.254503	2.32952	8.81704	-1.15545	4.54614	-3.2124	11.1012	2.05695	7.97378	-1.0797	4.21017	-1.00751	3.8843	-0.0721865	0.135124
ZMO1_ZMO0394	Hypothetical protein	0.710791	3.33785	-0.765949	3.65586	-1.47674	7.26533	1.168	7.06179	1.57489	5.54991	-0.236905	0.48487	2.166	7.50149	-1.06151	3.56766	-2.67819	8.92839	1.61669	5.69985	-0.470392	1.21495	-0.275286	0.589465	-0.195106	0.378892
ZMO1_ZMO0395	Hypothetical protein	2.65453	9.61738	-1.00285	3.79129	-3.65739	11.9381	2.80018	11.464	4.39166	10.7398	1.22669	3.17649	2.78219	7.57517	-0.198116	0.287489	-4.43513	10.8112	4.23702	10.4807	-1.80759	4.99038	-2.87964	7.80151	1.07205	2.67603
ZMO1_ZMO0397	Hypothetical protein	2.48379	8.09493	-0.661035	1.81539	-3.14483	9.72261	2.64783	9.94058	4.44966	9.7261	0.720553	1.27092	2.77329	6.57157	0.177149	0.209176	-4.1712	9.27164	4.34835	9.56347	-1.49922	3.36296	-2.11846	5.01238	0.619243	1.03243
ZMO1_ZMO0399	Peptidase S74 domain-containing protein	1.96232	10.0887	-1.00763	5.71859	-2.96996	13.1331	2.52111	13.4255	3.71422	12.215	0.846709	3.16775	3.00239	10.6545	-0.651722	2.25857	-4.0478	12.8562	3.39607	11.5533	-1.36355	5.46698	-1.89212	7.46415	0.528569	1.70264
ZMO1_ZMO0400	Hypothetical protein	1.15282	9.58682	-0.780448	6.96504	-1.93327	13.3727	1.86733	14.6443	2.6115	13.0282	0.58195	3.52293	2.40853	12.4236	-0.678964	4.22687	-2.84656	13.6766	2.1676	11.6431	-0.881932	5.61166	-1.01998	6.47364	0.138048	0.517633
ZMO1_ZMO0405	ATP-dependent Clp protease ATP-binding subunit clpA	0.285295	5.21782	-0.56094	9.52659	-0.846235	12.516	1.56646	18.7652	0.867029	10.1575	1.06073	11.622	2.77164	18.9303	-1.51325	14.2816	-1.70169	15.1748	0.188447	2.06291	0.391365	5.05183	0.00922158	0.0520784	0.382143	4.92399
ZMO1_ZMO0412	Multiple antibiotic resistance (MarC)-related protein	0.158967	0.686902	0.615079	4.10804	0.456112	2.85097	-1.31043	10.0007	-1.05772	5.10558	-1.60902	7.63811	-1.26455	6.12532	0.718496	3.26586	0.283877	0.940741	0.434619	1.68646	0.511663	2.10357	0.628348	2.75665	-0.116685	0.297401
ZMO1_ZMO0428	FeS assembly SUF system protein	-0.425621	2.73501	-0.802601	5.70739	-0.37698	2.33382	0.86704	7.42844	0.267829	0.913822	0.655826	3.05111	1.67747	8.1593	-1.50742	7.45287	-0.8878	4.38645	-0.619619	2.83876	-0.0977819	0.251167	0.13384	0.368657	-0.231622	0.750974
ZMO1_ZMO0429	Iron-sulfur cluster assembly accessory protein	-0.460721	2.00164	-0.641317	3.08469	-0.180596	0.562688	0.663386	4.10657	0.246163	0.536283	0.56866	1.66396	1.17533	4.21521	-1.1059	3.9273	-0.483933	1.33372	-0.621969	1.87978	-0.176731	0.351816	0.122742	0.226157	-0.299473	0.694362
ZMO1_ZMO0432	Ureohydrolase-like protein	-0.578095	6.58506	1.23865	11.8372	1.81675	14.7139	1.2046	13.1397	1.53023	10.8469	1.31191	9.74254	0.771657	6.23272	1.61794	11.2531	2.08687	13.1413	-0.468938	3.62423	0.859367	6.8962	1.54662	10.9243	-0.687251	5.55421
ZMO1_ZMO0433	Guanylate kinase	0.145162	1.36677	0.200816	2.12621	0.055654	0.382248	-1.07719	12.9377	-0.907214	7.79406	-1.32433	10.4156	-1.00001	8.44679	0.247215	1.76281	-0.106506	0.563209	0.353721	2.836	0.154416	0.925253	0.217814	1.48255	-0.0633977	0.292599
ZMO1_ZMO0435	Hypothetical protein	-0.568568	4.57461	-0.707618	5.76822	-0.13905	0.724069	2.06416	14.6522	1.92474	10.061	1.38477	7.79107	2.88298	13.0261	-1.18673	6.79731	-0.888153	5.09799	-0.298581	1.27823	-0.228502	0.886512	0.610053	3.30537	-0.838555	4.79151
ZMO1_ZMO0436	MAPEG (Membrane Associated Proteins in Eicosanoid and Glutathione metabolism) family protein	1.34004	6.40926	1.59612	7.51388	0.25608	0.806025	0.753146	4.33916	1.84857	6.25842	0.617567	1.67222	-0.206701	0.387725	2.62376	8.51739	0.668214	1.86163	1.95555	6.60205	0.568488	1.49301	-0.156054	0.274237	0.724542	2.07651
ZMO1_ZMO0437	Hypothetical protein	-1.05441	6.74904	-1.01128	6.49055	0.0431361	0.129738	-0.257571	1.60414	-0.704269	2.94365	0.203158	0.553246	-0.271603	0.813734	-1.22761	5.58574	0.280517	0.850044	-1.50813	6.81979	-0.794946	3.42396	-0.194244	0.521861	-0.600701	2.39544
ZMO1_ZMO0456	Ferredoxin	-0.351111	0.659671	0.259994	0.44605	0.611104	1.40081	-1.09303	3.89704	-0.913028	1.51049	-0.336022	0.39791	-2.03005	4.22652	0.818505	1.3	1.45812	2.8247	-0.639613	0.927395	-0.298518	0.343204	-0.23591	0.257578	-0.0626078	0.0583935
ZMO1_ZMO0462	CTP synthase	-0.233524	4.73653	-0.132431	2.36997	0.101093	1.64722	-1.01826	16.2934	-0.947748	11.605	-1.04669	12.3398	-1.06035	12.4362	-0.0761279	0.697754	0.107924	1.11987	-0.184052	2.316	-0.188734	2.39419	0.094263	0.930758	-0.282997	3.97497
ZMO1_ZMO0464	Preprotein translocase SecG subunit	-0.20197	1.81786	-0.170079	1.43722	0.0318904	0.169462	-0.843864	10.2491	-0.568282	4.34629	-0.856685	6.64562	-1.10663	8.30777	0.099092	0.438443	0.15686	0.801347	-0.0577682	0.226124	-0.439251	3.19669	-0.0930794	0.404981	-0.346171	2.35298
ZMO1_ZMO0469	Hypothetical protein	-0.581153	3.9194	-0.551155	3.6802	0.0299986	0.0947646	1.38554	10.5184	1.30005	6.39167	1.33431	6.55106	1.52225	7.38413	-0.662258	3.01045	-0.0639704	0.14966	-0.598287	2.64306	-0.440052	1.75422	0.123968	0.326843	-0.56402	2.4471
ZMO1_ZMO0472	RpsU-divergently transcribed protein	0.189174	0.747652	0.391624	2.01673	0.20245	0.819124	0.932154	6.94783	0.650966	2.50005	1.64197	7.05463	0.503524	1.77267	0.465345	1.59176	0.771675	3.11009	-0.306329	0.897663	0.317904	0.94411	-0.366774	1.14806	0.684678	2.67001
ZMO1_ZMO0477	Hypothetical protein	-0.704304	4.25806	0.504968	2.84171	1.20927	7.3559	-0.913855	6.86251	-0.772521	3.13901	-0.569011	2.10904	-1.40003	6.11029	0.818724	3.37361	1.62478	7.02771	-0.806058	3.3094	0.191212	0.484612	0.793761	3.24698	-0.602549	2.27653
ZMO1_ZMO0478	Winged helix family two component transcriptional regulator	1.56678	10.3589	1.84874	11.5628	0.281966	1.65908	0.580596	5.23479	0.900558	4.64688	0.361898	1.45266	0.479331	2.12867	2.05935	9.83605	0.223249	0.751429	1.83611	9.03075	1.63813	8.2504	0.340682	1.33699	1.29745	6.73477
ZMO1_ZMO0479	Peptidoglycan-binding LysM	1.26078	13.2624	1.53604	14.7568	0.275258	3.56902	0.207056	3.22739	0.44321	4.16078	-0.106825	0.63535	0.284784	2.40081	1.61526	12.5226	0.079454	0.432666	1.5358	12.1475	1.45683	11.757	0.471062	4.45982	0.985767	8.95603
ZMO1_ZMO0480	Histidine kinase	0.559125	8.00272	0.93978	11.6718	0.380655	5.60825	0.063302	0.731903	0.560585	5.84226	0.020004	0.0944849	-0.390683	3.94432	1.41541	12.1372	0.585998	6.10382	0.829415	8.32355	0.464146	4.79541	0.175312	1.38759	0.288834	2.71542
ZMO1_ZMO0481	Hypothetical protein	1.06795	8.55516	1.4339	10.6297	0.365945	2.77898	0.514819	5.26759	0.524603	2.82784	0.902752	5.33597	0.117102	0.382698	1.63765	9.11266	0.75877	4.41831	0.878879	5.18792	1.23015	7.19592	-0.0268794	0.070566	1.25703	7.33499
ZMO1_ZMO0485	Acyl-CoA dehydrogenase domain protein	-0.177032	3.91963	0.154097	3.31552	0.331129	7.44814	1.07918	17.5922	0.712602	10.3349	1.53521	16.0773	0.989741	12.7471	0.0155273	0.115998	0.603863	9.1629	-0.588335	8.98203	0.292667	4.68344	0.0583961	0.568804	0.23427	3.62145
ZMO1_ZMO0486	Hypothetical protein	-0.317369	3.305	-0.147421	1.18952	0.169948	1.44613	1.2167	12.977	0.877757	6.83005	1.5522	10.7204	1.22015	9.01236	-0.318619	2.1219	0.335973	2.27743	-0.654592	5.10713	0.0237773	0.0835905	0.00392363	0.0128438	0.0198536	0.0688386
ZMO1_ZMO0487	HpcH/HpaI aldolase	-0.306421	5.03867	0.037761	0.335565	0.344182	5.68683	1.01941	14.661	0.676647	7.72844	1.40599	12.9404	0.975598	10.2552	-0.111714	0.87581	0.55938	6.51515	-0.671094	7.67423	0.187236	1.77581	0.128984	1.06541	0.0582526	0.373884
ZMO1_ZMO0488	Hypothetical protein	0.302787	2.14838	0.582069	4.80177	0.279282	1.92708	-0.500586	5.07856	0.147432	0.509033	-0.605687	3.36001	-1.0435	6.13529	1.17754	6.87698	0.49819	2.62339	0.679346	3.85921	-0.0133975	0.0336834	0.0603751	0.171545	-0.0737726	0.216585
ZMO1_ZMO0492	Nitrogen regulatory protein PII	0.211378	2.31774	-0.369197	4.60043	-0.580576	7.23166	0.328279	5.04859	0.410369	3.47331	0.725238	6.45306	-0.150772	0.91226	-0.0886268	0.4519	-0.14257	0.845599	0.0539434	0.244802	-0.649768	5.79717	-1.01858	8.66423	0.368813	3.04233
ZMO1_ZMO0494	Bcr/CflA subfamily drug resistance transporter	0.188357	2.34891	-0.116632	1.22461	-0.304989	4.2724	-0.998525	13.4112	-0.646265	6.51506	-1.4228	11.9537	-0.926511	8.87498	0.0234912	0.109074	-0.553132	5.59201	0.576624	5.83197	-0.256755	2.23701	-0.0568464	0.303433	-0.199909	1.59448
ZMO1_ZMO0500	Hypothetical protein	0.284631	4.69503	0.239157	3.84769	-0.0454734	0.428241	-0.910066	13.8667	-0.596803	6.97361	-1.08513	11.0882	-1.04826	10.8367	0.464888	5.4747	-0.0639065	0.424839	0.528795	6.22628	0.0134264	0.0701337	-0.0270403	0.151567	0.0404667	0.242211
ZMO1_ZMO0501	Polysaccharide synthesis protein GtrA	-0.232261	1.71733	-0.139539	0.855077	0.0927226	0.497548	-1.1388	11.1043	-1.06753	6.88609	-0.775777	5.01545	-1.57311	9.48189	0.113251	0.412532	0.491388	2.92928	-0.378137	2.0781	-0.392328	2.18318	-0.305943	1.5584	-0.0863853	0.294754
ZMO1_ZMO0502	Hypothetical protein	-0.0906963	0.967255	-0.355879	5.5058	-0.265183	3.9833	-0.911525	13.3217	-0.826523	8.635	-1.10016	10.6516	-0.807887	8.47945	-0.365197	3.8608	-0.411322	4.42934	0.0461242	0.2593	-0.346561	3.62682	-0.119045	0.873938	-0.227517	2.11602
ZMO1_ZMO0503	Glycosyl transferase family 2	0.000135796	0.000648195	-0.0600541	0.384135	-0.0601899	0.385226	-0.957184	11.525	-0.979665	7.82492	-0.829565	6.75442	-1.06232	8.36729	-0.0187257	0.0678074	0.0561884	0.232075	-0.0749141	0.328613	-0.101382	0.481093	-0.176568	1.00672	0.0751857	0.330083
ZMO1_ZMO0505	Pseudouridine synthase	0.0743388	0.52773	-0.532699	6.37756	-0.607038	7.19425	-0.00737257	0.0469265	-0.457736	3.72904	-0.0485259	0.203543	0.484144	3.98479	-1.00364	8.22161	-0.873373	7.30481	-0.130266	0.699923	-0.0617593	0.271057	-0.340703	2.57603	0.278944	1.97501
ZMO1_ZMO0506	Peptide chain release factor 2	-0.283824	0.868529	-0.506016	1.91507	-0.222192	0.625717	-1.0519	5.88884	-0.958303	2.81718	-0.942875	2.75905	-1.25453	3.92538	-0.357903	0.744091	-0.0663652	0.0974792	-0.291538	0.566989	-0.654129	1.69493	-0.37802	0.800871	-0.276109	0.528178
ZMO1_ZMO0508	GCN5-related N-acetyltransferase	-0.110413	0.442527	0.478573	3.13668	0.588987	4.03257	-0.0659577	0.299668	0.144669	0.401681	0.711265	3.33636	-1.05381	5.23515	1.07781	5.36004	1.47152	7.23596	-0.393711	1.52937	-0.120665	0.320436	-0.29355	1.02225	0.172884	0.504342
ZMO1_ZMO0509	Hypothetical protein	-0.0996359	0.41747	0.247071	1.40364	0.346707	2.22391	0.606011	5.53093	0.596558	2.87328	1.05535	5.56177	0.16612	0.515525	0.462289	2.05546	0.791324	4.05886	-0.329034	1.29241	0.0318521	0.0747521	-0.0979103	0.266287	0.129762	0.376317
ZMO1_ZMO0511	Thioesterase superfamily protein	-0.149064	0.770459	-0.175999	0.964883	-0.0269349	0.0974865	0.618548	6.03183	0.108002	0.325134	0.494515	2.45386	1.25313	6.99374	-0.748561	4.1076	-0.40624	1.88688	-0.342321	1.49377	0.396562	1.82616	0.352371	1.55421	0.0441918	0.114823
ZMO1_ZMO0514	Ribosomal protein S7	-0.0925691	0.587649	-0.13704	0.994948	-0.0444705	0.235108	-0.697838	8.55302	-0.546933	3.91501	-1.02432	7.44997	-0.522258	3.70623	-0.149377	0.699826	-0.295503	1.77366	0.146126	0.6796	-0.124702	0.55142	0.206562	1.08562	-0.331264	2.07004
ZMO1_ZMO0517	Ribosomal protein L3	-0.0895925	0.503568	-0.164596	1.1369	-0.075003	0.401297	-0.647939	7.48585	-0.40997	2.45194	-1.0684	7.16833	-0.46545	2.89008	-0.136855	0.556627	-0.376477	2.1902	0.239622	1.18305	-0.192336	0.876167	0.226471	1.09491	-0.418807	2.52146
ZMO1_ZMO0518	Ribosomal protein L4	-0.0927034	0.424653	-0.106697	0.508512	-0.0139938	0.0493619	-0.680431	6.73204	-0.408368	1.95166	-1.05649	6.06597	-0.57644	3.06624	-0.0226612	0.0569504	-0.254017	1.01915	0.231356	0.897283	-0.190733	0.691875	0.22603	0.869365	-0.416763	2.00598
ZMO1_ZMO0520	Ribosomal protein L2	-0.0773061	0.392757	-0.150969	0.946873	-0.0736632	0.369687	-0.70405	7.71982	-0.436336	2.5007	-1.10402	7.07564	-0.571795	3.52102	-0.08324	0.280515	-0.339776	1.78938	0.256536	1.21748	-0.218699	0.978428	0.192449	0.82246	-0.411148	2.31226
ZMO1_ZMO0521	Ribosomal protein L22	-0.0409753	0.199346	-0.127245	0.831061	-0.0862702	0.496931	-0.661962	7.80689	-0.416443	2.59442	-1.10871	7.58616	-0.46073	2.9545	-0.105102	0.410704	-0.410261	2.54432	0.305159	1.71164	-0.149389	0.647705	0.23772	1.21525	-0.38711	2.35735
ZMO1_ZMO0523	Ribosomal protein L16	-0.0870638	0.570553	-0.201048	1.77424	-0.113984	0.816616	-0.632784	8.15339	-0.261656	1.58396	-1.1156	8.27256	-0.521102	3.87104	-0.071325	0.286511	-0.411231	2.89285	0.339906	2.25658	-0.330771	2.17612	0.183263	0.97197	-0.514034	3.80894
ZMO1_ZMO0524	Ribosomal protein L29	-0.0499795	0.187272	-0.128185	0.599272	-0.0782053	0.319516	-0.7804	7.23487	-0.441154	2.00389	-1.22344	6.60624	-0.676605	3.48184	-0.0104595	0.0239872	-0.351623	1.47117	0.341164	1.41143	-0.24591	0.901386	0.195213	0.660892	-0.441123	2.0037
ZMO1_ZMO0531	Ribosomal protein L6 signature 1	-0.0756959	0.560353	-0.0984128	0.794067	-0.0227169	0.131083	-0.683987	9.558	-0.491015	4.18395	-1.01596	8.49326	-0.544989	4.70538	-0.0714256	0.334961	-0.258201	1.84744	0.186776	1.18562	-0.1254	0.690524	0.212767	1.41801	-0.338167	2.6455
ZMO1_ZMO0534	Ribosomal protein L30	-0.329353	1.3623	0.165566	0.538817	0.494919	2.36605	-1.01694	6.77601	-0.606224	1.95244	-1.35156	5.21582	-1.09303	4.1243	0.40897	1.13943	0.365656	0.977579	0.0433143	0.0746048	-0.0778389	0.142191	0.624182	2.03083	-0.702021	2.37542
ZMO1_ZMO0537	Preprotein translocase SecY subunit	-0.0367574	0.242672	-0.000385394	0.00206788	0.036372	0.239645	-0.886788	11.812	-0.71562	6.55343	-0.911966	8.11624	-1.03278	8.96393	0.158193	1.01426	0.0967777	0.525889	0.0614154	0.296696	-0.158964	1.02102	-0.0240338	0.100664	-0.13493	0.817079
ZMO1_ZMO0538	Adenylate kinase	-0.141506	2.24226	-0.102517	1.44799	0.0389893	0.398939	-0.953917	14.9669	-0.945329	10.7966	-0.875539	10.2435	-1.04088	11.4996	-0.0547395	0.395299	0.121661	1.13806	-0.176401	1.89272	-0.150294	1.52129	-0.0436828	0.298862	-0.106611	0.950006
ZMO1_ZMO0540	Ribosomal protein S11	0.00957607	0.0478856	0.162696	1.43924	0.15312	1.32417	-1.05857	12.2376	-0.821021	6.66348	-1.30197	9.74836	-1.05273	8.2772	0.278549	1.86866	0.0284982	0.106447	0.250051	1.61312	0.0468435	0.186566	0.277742	1.86132	-0.230898	1.44621
ZMO1_ZMO0550	Ribosomal protein S15	0.257943	1.33303	0.367946	2.16196	0.110003	0.427303	-0.82801	6.92081	-0.342032	1.22014	-1.12916	5.48785	-1.01284	4.89223	0.703349	3.19479	0.0518436	0.11652	0.651505	2.90082	0.0325421	0.0701495	0.168161	0.471971	-0.135619	0.359553
ZMO1_ZMO0551	TRNA pseudouridine synthase B TruB	-0.106752	1.1757	-0.197221	2.69414	-0.0904694	0.937499	-0.750704	11.7231	-0.554895	5.95169	-1.04115	10.1083	-0.656064	6.97601	-0.146637	1.12965	-0.283013	2.74538	0.136377	1.02282	-0.247806	2.30751	0.102075	0.691359	-0.34988	3.57943
ZMO1_ZMO0552	Thymidine kinase	-0.285237	3.54197	-0.860252	10.1421	-0.575016	7.38406	-0.42446	6.74273	-0.755619	6.91468	-0.872965	7.84869	0.355205	3.02572	-1.41566	11.2388	-1.1891	9.97904	-0.226563	1.6681	-0.30484	2.48485	0.0390693	0.174409	-0.34391	2.90421
ZMO1_ZMO0553	Ribosome-binding factor A	-0.27133	1.62416	-0.684937	5.15486	-0.413607	2.84802	-0.604914	5.59334	-0.897002	4.74486	-0.653147	3.27258	-0.264594	0.975572	-1.00114	5.33683	-0.607884	2.99101	-0.393257	1.67959	-0.368732	1.53795	-0.21933	0.756673	-0.149402	0.457158
ZMO1_ZMO0554	Translation initiation factor IF-2	-0.0225813	0.0916432	-0.098912	0.524744	-0.0763307	0.377032	-0.808902	8.51707	-0.615355	3.75558	-1.03998	6.57649	-0.771374	4.85975	-0.0209026	0.0581225	-0.210632	0.904823	0.18973	0.785511	-0.176921	0.715194	0.057971	0.17868	-0.234893	1.04989
ZMO1_ZMO0555	DUF448 domain-containing protein	0.0622999	0.546327	-0.177179	2.24622	-0.239479	3.31036	-0.810779	12.0603	-0.623026	6.45897	-1.00571	9.63949	-0.803598	8.09399	-0.086893	0.536553	-0.340536	3.33284	0.253644	2.28292	-0.267465	2.44867	-0.138422	1.00005	-0.129044	0.908868
ZMO1_ZMO0557	DUF150/RimP N-terminal domain-containing protein	0.244302	2.7279	-0.308471	3.64993	-0.552774	6.79239	-0.689503	9.63066	-0.685775	5.99495	-1.25074	9.95832	-0.131988	0.741693	-0.585365	5.0966	-1.11215	9.13148	0.526787	4.54287	-0.0315776	0.128904	0.00660475	0.0244373	-0.0381824	0.159777
ZMO1_ZMO0558	Glucose sorbosone dehydrogenase	-0.295375	7.3131	-0.793998	14.4025	-0.498623	10.9342	0.726263	15.2674	0.465026	8.01739	0.614753	9.94656	1.09901	14.2395	-1.11099	14.3217	-0.740752	11.2935	-0.370238	6.55174	-0.477006	8.18776	-0.256494	4.48693	-0.220512	3.767
ZMO1_ZMO0561	TonB-dependent receptor plug domain	-0.123716	0.559265	-0.353515	2.31484	-0.229799	1.28946	0.593093	5.46966	0.048301	0.119214	0.486383	2.23181	1.2446	6.60589	-0.951662	5.04762	-0.608905	2.98957	-0.342757	1.38733	0.244632	0.874378	0.149308	0.455586	0.095325	0.261197
ZMO1_ZMO0566	Major facilitator superfamily transporter	0.261984	3.72358	1.75089	16.406	1.48891	15.1646	0.389519	6.99836	0.492143	5.13216	0.79025	8.02832	-0.113835	0.774304	2.05388	14.9748	1.94095	14.5443	0.11293	0.766044	1.4479	12.3386	1.03686	9.90473	0.411037	4.20559
ZMO1_ZMO0568	Succinate dehydrogenase (SQR) hydrophobic subunit	0.141186	1.17871	0.485266	5.57378	0.34408	3.81025	-0.677433	8.9947	-0.329479	2.3295	-0.673487	5.4672	-1.02933	8.10217	0.835194	6.74783	0.522003	4.13693	0.31319	2.17762	0.135338	0.695393	0.166157	0.916852	-0.0308181	0.115614
ZMO1_ZMO0571	MetI-like ABC transporter transmembrane protein	0.292713	3.4491	0.0628895	0.445642	-0.229823	2.53877	1.83891	17.0024	1.86489	12.9271	2.11252	13.8655	1.53931	11.503	0.225681	1.55442	0.0567836	0.25584	0.168897	1.04429	-0.0999017	0.517517	-0.51643	4.47171	0.416528	3.47526
ZMO1_ZMO0572	ABC transporter ATPase component	0.133297	1.72425	-0.182035	2.61505	-0.315332	5.04004	2.10577	20.0301	2.01682	15.4586	2.69392	17.6837	1.60657	13.7298	0.0230906	0.121706	0.228347	2.23321	-0.205256	1.93549	-0.387161	4.31142	-0.859011	9.15452	0.47185	5.34971
ZMO1_ZMO0573	Glutaredoxin 2 GrxB family	1.77386	13.015	1.81814	13.2	0.0442815	0.205027	1.5509	13.5293	1.45019	9.03672	2.07774	11.6144	1.12477	7.33148	1.98085	11.2639	0.520765	3.22186	1.46008	9.0839	1.65543	9.96741	-0.432202	2.53947	2.08763	11.6493
ZMO1_ZMO0588	Hypothetical protein	1.26631	10.4567	1.02805	8.98284	-0.238267	1.79583	0.543908	6.16262	0.935469	6.12054	0.512456	3.11736	0.183798	0.784509	1.40388	8.74156	-0.0739381	0.246484	1.47782	9.09612	0.652212	4.1686	-0.402596	2.28162	1.05481	6.85657
ZMO1_ZMO0595	Hypothetical protein	0.0452124	0.0948178	0.433503	1.57666	0.388291	1.3555	-0.69496	3.79112	-0.169551	0.290398	-0.500234	1.19251	-1.41509	4.56794	1.05627	3.234	0.845721	2.43232	0.210554	0.379421	-0.189268	0.332306	-0.0691393	0.103303	-0.120129	0.192786
ZMO1_ZMO0602	Flagellar motor protein MotB	0.323818	4.4489	0.365561	5.08124	0.0417432	0.308506	-1.17364	14.4503	-1.03014	9.44456	-1.12572	10.073	-1.36507	11.47	0.533028	5.24836	0.161419	1.14997	0.371609	3.48172	0.198095	1.52334	-0.0779324	0.436381	0.276027	2.38449
ZMO1_ZMO0603	Flagellar motor protein MotA	0.449138	9.3315	0.426085	8.9648	-0.0230531	0.264649	-1.12475	17.7076	-0.906024	11.8938	-1.28789	14.5339	-1.18034	13.8729	0.563244	8.5015	-0.0768269	0.790751	0.640071	9.38526	0.288926	4.4832	0.0307208	0.246449	0.258205	3.94015
ZMO1_ZMO0604	Flagellin domain protein	0.220154	1.00351	0.122561	0.460992	-0.0975925	0.345921	-1.15129	8.77811	-1.23264	5.71099	-1.30549	6.04706	-0.915737	4.13857	-0.0358907	0.0739632	-0.292467	0.921491	0.256577	0.771902	0.281013	0.872819	0.0972823	0.226474	0.183731	0.496875
ZMO1_ZMO0605	Flagellar hook-associated protein FlgK	0.263624	4.44604	0.0456598	0.445962	-0.217964	3.55937	-1.13613	15.7671	-1.13715	11.6347	-1.38692	13.1116	-0.884324	9.81485	-0.0807533	0.595859	-0.469262	5.68629	0.388509	4.65531	0.172073	1.66338	0.0333347	0.199118	0.138738	1.23793
ZMO1_ZMO0606	Flagellar rod assembly protein/muramidase FlgJ	0.237556	0.762025	0.379508	1.44435	0.141951	0.389764	-1.44756	8.43554	-1.42691	4.97219	-1.82639	6.38765	-1.08937	3.65449	0.210736	0.414382	-0.22656	0.454371	0.437297	1.09024	0.548279	1.48727	0.510463	1.34825	0.0378156	0.058055
ZMO1_ZMO0607	Flagellar P-ring protein	0.285015	2.75484	0.0629812	0.368369	-0.222034	1.98058	-1.37493	13.6205	-1.29119	9.15068	-1.71645	11.1854	-1.11714	8.15997	-0.024046	0.0813206	-0.521688	3.79391	0.497642	3.58523	0.150008	0.72351	0.0776201	0.310709	0.0723883	0.285361
ZMO1_ZMO0608	Flagellar L-ring protein	0.221128	1.37763	-0.114473	0.565851	-0.335602	2.42307	-1.43669	11.9907	-1.34457	7.65126	-1.84369	9.81338	-1.1218	6.49943	-0.22586	0.882429	-0.696546	3.91771	0.470686	2.3967	-0.00308691	0.00745137	0.0253429	0.064946	-0.0284298	0.0734498
ZMO1_ZMO0609	Flagellar basal-body rod protein FlgG	0.403256	4.11476	0.137172	0.997371	-0.266084	2.45489	-1.51228	14.1902	-1.45156	9.83402	-1.81186	11.4359	-1.27342	8.9167	0.0480981	0.172029	-0.535304	3.82052	0.583402	4.22396	0.226246	1.23142	0.00313537	0.00966484	0.223111	1.20804
ZMO1_ZMO0610	Flagellar basal-body rod protein FlgF	0.106315	0.705968	-0.112027	0.757215	-0.218342	1.88286	-1.17171	12.2679	-1.17882	8.38318	-1.23596	8.70587	-1.10035	7.92081	-0.151263	0.711683	-0.286148	1.69767	0.134886	0.61126	-0.0727912	0.280184	-0.150536	0.707119	0.0777448	0.30355
ZMO1_ZMO0611	Flagellar hook protein FlgE	0.146972	1.17549	-0.0692118	0.431456	-0.216183	1.99231	-1.04609	11.8111	-1.05246	7.96896	-1.0733	8.09992	-1.01251	7.71276	-0.0891829	0.383603	-0.246574	1.48638	0.157391	0.804661	-0.0492407	0.187474	-0.185793	1.00803	0.136552	0.665307
ZMO1_ZMO0612	Flagellar hook capping protein	0.292537	3.65468	0.139352	1.37914	-0.153185	1.57038	-0.992538	12.6801	-1.07729	9.28675	-1.02175	8.91894	-0.87857	7.89555	0.0399928	0.179309	-0.224778	1.65167	0.26477	2.06246	0.238711	1.79281	-0.0815931	0.424683	0.320304	2.65278
ZMO1_ZMO0613	Flagellar basal-body rod protein FlgC	0.524246	6.34141	0.563604	6.78767	0.0393579	0.242183	-1.36852	14.542	-0.994035	8.22452	-1.41646	10.7072	-1.69507	12.0228	0.914122	7.66702	0.178662	1.08851	0.73546	6.29269	0.213086	1.38645	-0.0999464	0.500733	0.313032	2.33539
ZMO1_ZMO0614	Flagellar basal-body rod protein FlgB	0.376237	4.05689	0.552713	6.12338	0.176475	1.52411	-1.59347	15.0224	-1.52428	10.5934	-1.61778	11.0253	-1.63835	11.1175	0.609747	4.73292	0.186761	1.02383	0.422986	3.07164	0.495678	3.73169	0.16619	0.873372	0.329489	2.22091
ZMO1_ZMO0619	Flagella basal body P-ring formation protein FlgA	0.1235	0.394601	0.840522	4.79416	0.717022	4.00553	0.354236	2.12203	0.742524	2.72795	0.527774	1.73101	-0.207591	0.491784	1.31558	5.34261	1.0847	4.32901	0.230875	0.564609	0.365464	1.0458	0.34934	0.983258	0.0161245	0.0278618
ZMO1_ZMO0622	Hypothetical protein	0.296372	2.22246	0.464264	3.91748	0.167892	1.02375	0.550891	5.88273	-0.0833315	0.264736	1.10253	6.75783	0.633477	3.75481	0.10586	0.35478	0.402417	2.1048	-0.296557	1.38899	0.822668	5.04762	-0.0666337	0.203056	0.889301	5.47776
ZMO1_ZMO0627	GT2 family glycosyltransferase	-0.326201	1.6734	-0.373343	2.00986	-0.0471415	0.142956	-1.28101	9.37842	-0.92238	4.07635	-1.28447	5.83209	-1.63617	7.32201	-0.0164473	0.0318508	0.128709	0.309551	-0.145157	0.359125	-0.730238	3.07158	-0.222992	0.623138	-0.507245	1.90397
ZMO1_ZMO0628	Glycosyl transferase family 2	-0.582544	3.07511	-0.651151	3.52903	-0.0686066	0.191586	-1.22414	8.24273	-0.794853	2.93893	-1.38585	5.57996	-1.49173	6.0077	-0.302713	0.79871	-0.0156673	0.0267734	-0.287045	0.743628	-0.999589	3.8931	-0.121546	0.249876	-0.878044	3.3292
ZMO1_ZMO0629	Flagellin domain-containing protein	-0.237638	1.1576	-0.696597	4.63923	-0.458959	2.81142	0.627605	5.16128	0.344406	1.1972	-0.319985	1.08231	1.85839	8.48676	-1.45359	6.87498	-1.54815	7.27614	0.0945579	0.226332	0.0603973	0.135031	0.630231	2.70685	-0.569834	2.37301
ZMO1_ZMO0631	Fis family sigma54-specific transcriptional regulator	0.0862734	0.709622	0.0729073	0.567972	-0.0133661	0.0771661	-1.51913	15.8407	-1.83393	13.1002	-1.42714	11.2403	-1.29631	10.5417	-0.195902	1.35196	-0.0787794	0.401874	-0.117123	0.671997	0.341717	2.85183	0.0520472	0.241787	0.289669	2.2991
ZMO1_ZMO0632	Flagellar hook-basal body complex subunit FliE	-0.368793	5.27338	-0.220006	2.8824	0.148787	1.71497	-2.0036	18.7613	-2.36248	15.7976	-1.78474	13.664	-1.86358	13.9907	-0.469458	4.70939	0.188207	1.47217	-0.657664	6.63585	0.0294457	0.140682	0.109366	0.702749	-0.0799207	0.466056
ZMO1_ZMO0634	Flagellar M-ring protein FliF	-0.128623	0.763607	-0.251138	1.9035	-0.122515	0.715402	-1.79357	14.4781	-1.88987	10.7756	-1.91703	10.8792	-1.57383	9.46823	-0.409156	2.30128	-0.294114	1.47153	-0.115041	0.419529	-0.0931197	0.322178	0.0490849	0.151299	-0.142205	0.551054
ZMO1_ZMO0635	Flagellar motor switch protein FliG	-0.0804112	0.58826	-0.182753	1.79215	-0.102342	0.811178	-1.93958	17.1714	-1.99493	13.1974	-2.1052	13.6024	-1.7186	12.0846	-0.320917	2.39608	-0.295641	2.1487	-0.0252755	0.0979281	-0.0445891	0.185439	0.0909578	0.440597	-0.135547	0.742684
ZMO1_ZMO0636	Negative regulator of FliI ATPase	-0.138795	1.39693	-0.306773	3.92885	-0.167977	1.81359	-1.95557	17.9529	-2.18314	14.5825	-2.07213	14.1863	-1.61146	12.2975	-0.592612	5.53957	-0.398315	3.54774	-0.194298	1.37752	-0.0209329	0.08824	0.0623602	0.308833	-0.0832931	0.443429
ZMO1_ZMO0637	Flagellum-specific ATP synthase FliI	-0.0449142	0.376106	-0.246933	3.58744	-0.202019	2.79235	-1.45922	16.7804	-1.6286	13.4299	-1.47751	12.6996	-1.27155	11.5863	-0.425458	4.51532	-0.305002	3.03475	-0.120456	0.868164	-0.0684082	0.41291	-0.0990358	0.667423	0.0306277	0.157554
ZMO1_ZMO0641	Flagellar hook-length control protein FliK	-0.198422	0.823582	-0.208979	0.883469	-0.0105568	0.0281972	-0.974629	7.38725	-1.26202	5.60813	-0.823973	3.47516	-0.837897	3.54671	-0.421038	1.43436	-0.00359507	0.00663159	-0.417443	1.41757	0.00308116	0.00567749	-0.0175184	0.0332641	0.0205996	0.0393631
ZMO1_ZMO0642	Flagellar basal body-associated protein FliL	0.183377	1.04376	0.16412	0.897219	-0.0192569	0.0690194	-0.859531	8.22882	-0.556154	2.91821	-1.01808	5.82875	-1.00436	5.74989	0.388221	1.8143	-0.0261201	0.0660074	0.414341	1.98153	-0.0599806	0.165015	-0.0123936	0.030211	-0.047587	0.126995
ZMO1_ZMO0655	Adenosine/AMP deaminase	0.457516	2.96133	1.12744	7.75415	0.669928	4.6641	-1.41886	10.7645	-1.14828	5.71589	-1.59366	7.75088	-1.51465	7.41827	1.31063	6.50411	0.630422	2.86492	0.680206	3.15388	0.944259	4.64689	0.709433	3.32312	0.234826	0.754639
ZMO1_ZMO0656	Phosphoribosyltransferase	-0.0385366	0.0954575	0.159587	0.512118	0.198123	0.680407	-0.918193	6.13676	-0.675898	2.25198	-0.966849	3.55656	-1.11183	4.19481	0.377554	1.018	0.270615	0.649695	0.106939	0.204273	-0.0583804	0.102936	0.125632	0.247126	-0.184012	0.394575
ZMO1_ZMO0657	Arginine/ornithine N-succinyltransferase beta subunit AstA	0.87975	11.1092	1.17227	13.2378	0.292515	4.16352	-0.789507	11.8029	-0.610471	6.28516	-1.22213	10.9791	-0.535915	5.52171	1.13499	10.4434	-0.0505948	0.269646	1.18558	10.7585	1.20954	10.9038	0.635626	6.53144	0.573918	5.91717
ZMO1_ZMO0660	Chaperone protein DnaK	-0.337025	5.75292	-0.641351	9.96623	-0.304326	5.17779	1.00084	14.7681	0.283906	3.20123	0.867468	9.65012	1.85115	15.2688	-1.42497	13.2847	-0.796168	9.04959	-0.628806	7.46098	0.142272	1.27438	0.187516	1.85964	-0.0452438	0.285011
ZMO1_ZMO0665	YnbE family lipoprotein	-0.297428	2.02479	-0.711916	5.76958	-0.414488	3.12239	1.03073	9.48682	0.91155	5.2082	0.828315	4.69724	1.35233	7.5969	-0.932307	5.3327	-0.676496	3.72177	-0.255811	1.02577	-0.491525	2.49072	-0.15248	0.513916	-0.339045	1.50986
ZMO1_ZMO0666	Hypothetical protein	0.0811307	0.804492	-0.325165	4.87781	-0.406296	6.13533	0.920536	13.2126	0.595467	6.3504	0.751678	7.83196	1.41446	12.3174	-0.734663	7.68094	-0.737689	7.70796	0.00302516	0.0135164	0.0843332	0.534836	-0.074903	0.458934	0.159236	1.25821
ZMO1_ZMO0667	ATP synthase F0F1 A subunit	0.0546017	0.359769	-0.02611	0.149883	-0.0807116	0.593435	0.694568	9.52243	0.336148	2.55619	1.32921	10.231	0.418342	3.37425	-0.067207	0.303119	0.374724	2.94022	-0.441931	3.60743	0.0149871	0.0559957	-0.536148	4.51724	0.551135	4.65791
ZMO1_ZMO0668	ATP synthase F0F1 C subunit	0.0919516	0.46483	0.0685897	0.32167	-0.0233619	0.0929508	0.57458	6.18091	0.436542	2.37138	1.26421	7.68825	0.0229877	0.0628835	0.275367	1.26869	0.597249	3.53263	-0.321883	1.57185	-0.138187	0.502658	-0.643973	3.86623	0.505786	2.87149
ZMO1_ZMO0669	ATP synthase F0F1 B/B' subunit	0.14513	1.38093	0.191578	2.01669	0.0464477	0.308441	0.463316	7.04863	0.101943	0.537318	1.02274	8.65263	0.265268	1.96005	0.109915	0.592934	0.425182	3.60077	-0.315266	2.46734	0.27324	2.03985	-0.332286	2.64261	0.605526	5.36245
ZMO1_ZMO0671	ATP synthase F0F1 B/B' subunit	0.0933522	0.872215	0.0486308	0.372019	-0.0447213	0.335206	0.575098	9.19936	0.300296	2.65737	1.19562	10.4948	0.229379	1.85715	0.0840894	0.480097	0.438399	4.22685	-0.354309	3.2778	0.0131723	0.0568051	-0.527841	5.18667	0.541014	5.32274
ZMO1_ZMO0674	Hypothetical protein	-0.523809	5.08348	-0.843774	7.98975	-0.319965	2.84211	1.64881	14.3035	0.833914	5.74748	1.59346	9.98883	2.51906	13.3553	-1.68635	10.3945	-0.782765	5.38715	-0.903582	6.22117	-0.0012015	0.00342389	0.142835	0.600519	-0.144036	0.607179
ZMO1_ZMO0687	Acetolactate synthase large subunit	-0.583725	4.69617	-0.722848	5.87693	-0.139123	0.722027	0.946541	8.91506	1.13235	6.49021	1.68477	9.10397	0.0225065	0.0565919	-0.167927	0.585275	0.692008	3.83806	-0.859935	4.91042	-1.27777	7.2496	-0.970254	5.57532	-0.307515	1.32626
ZMO1_ZMO0688	Putative auxin efflux carrier	0.339383	2.33406	1.69756	11.4346	1.35818	9.82324	-0.440139	4.15613	-0.34304	1.48156	-0.190292	0.664686	-0.787085	4.31108	1.91958	9.81892	1.65657	8.78886	0.263009	1.02891	1.47554	8.00456	1.05978	5.92002	0.415757	1.92577
ZMO1_ZMO0689	Glucose-fructose oxidoreductase	0.425057	9.1338	2.00945	20.8417	1.5844	18.997	0.184219	5.14442	-0.0586	0.571684	0.632951	9.49472	-0.0216929	0.16923	1.991	18.0826	1.91172	17.7687	0.0792811	0.855455	2.02791	18.2246	1.25707	14.5534	0.770832	10.9052
ZMO1_ZMO0691	TRNA (uracil-5-)-methyltransferase Gid	-0.105311	2.51012	0.112824	2.74516	0.218135	5.86916	-0.793161	16.4701	-0.545526	9.58791	-0.820691	12.5601	-1.01327	14.1456	0.346694	6.5711	0.314423	5.9811	0.0322712	0.328919	-0.121046	1.9038	0.121848	1.9209	-0.242894	4.55961
ZMO1_ZMO0693	OsmC family protein	-0.421904	2.20216	-0.685172	4.05348	-0.263267	1.15778	3.33602	16.0833	3.01063	11.178	3.16018	11.5333	3.83724	12.9749	-1.09848	4.67317	-0.601801	2.22747	-0.496677	1.71906	-0.271865	0.754922	0.0752661	0.154272	-0.347131	1.0518
ZMO1_ZMO0694	Hypothetical protein	-0.0858613	0.321937	-1.06418	7.36482	-0.978316	6.82875	2.72375	15.6356	2.39339	10.5599	3.3476	13.0336	2.43027	10.6703	-1.08261	5.37096	-0.519647	2.22024	-0.562965	2.46828	-1.04574	5.17928	-1.43698	7.06819	0.391243	1.51108
ZMO1_ZMO0697	QacE family quaternary ammonium compound efflux SMR transporter	-0.373246	1.39311	-0.0170439	0.0358355	0.356202	1.30646	-0.953681	5.73363	-0.975209	3.15273	-0.475785	1.20788	-1.41005	4.8576	0.200375	0.384157	0.823334	2.53856	-0.622958	1.74781	-0.234463	0.468929	-0.11093	0.188307	-0.123534	0.213528
ZMO1_ZMO0698	Putative helix-turn-helix XRE-family like protein	-0.29016	0.743748	0.749563	2.68891	1.03972	4.02631	-0.166837	0.469277	-0.357684	0.619505	0.259283	0.408759	-0.402111	0.723818	0.771777	1.7616	1.37042	3.70483	-0.598643	1.24366	0.72735	1.62468	0.709026	1.56893	0.0183239	0.0217898
ZMO1_ZMO0699	Hypothetical protein	-1.16901	2.89726	0.019478	0.0222716	1.18849	2.95879	-0.937835	2.83282	-1.11085	1.70929	-0.404212	0.439821	-1.29844	2.11119	0.113273	0.0986862	1.63561	2.85789	-1.52233	2.60523	-0.0743168	0.0626166	0.741375	0.981899	-0.815692	1.11901
ZMO1_ZMO0712	Polyphosphate kinase	0.101694	1.98434	0.00370435	0.0370955	-0.09799	1.88725	0.953535	16.7964	0.756996	10.9201	0.969491	12.7461	1.13412	13.9257	-0.184858	2.76455	-0.180304	2.67698	-0.00455335	0.0320738	0.192266	2.90718	-0.0156759	0.119939	0.207942	3.20887
ZMO1_ZMO0722	Endothelin-converting enzyme 1	0.849919	9.04273	0.87835	9.2718	0.0284309	0.152874	-0.269125	3.54497	-0.428643	3.1976	-0.76535	6.10982	0.386619	2.80628	0.470719	3.5872	-0.547554	4.28497	1.01827	7.91554	1.28598	9.51481	0.604415	4.7852	0.681565	5.43767
ZMO1_ZMO0733	GCN5-related N-acetyltransferase	-0.211131	0.655339	-0.0509461	0.117343	0.160185	0.457206	-0.718047	4.29317	-0.458188	1.17026	-0.515707	1.37669	-1.18024	4.04174	0.310083	0.689108	0.492454	1.29212	-0.182371	0.347863	-0.411975	1.01164	-0.172084	0.323771	-0.239891	0.492123
ZMO1_ZMO0735	Acetyl-CoA carboxylase complex biotin carboxylase subunit	-0.176539	1.16403	-0.16936	1.0996	0.00717886	0.0277634	-0.843638	8.90354	-0.575605	3.52572	-1.03204	6.61752	-0.923273	5.94487	0.00447347	0.012026	-0.0472026	0.143628	0.0516761	0.159187	-0.343194	1.80028	0.0615603	0.194772	-0.404755	2.24803
ZMO1_ZMO0740	General stress protein CsbD	0.281523	0.506499	-0.0241879	0.0316569	-0.305711	0.56383	2.1234	7.79096	2.17543	4.66935	1.02137	1.80767	3.1734	6.83988	-0.523171	0.725711	-1.38173	2.70214	0.858556	1.42556	0.474795	0.637788	0.770304	1.22819	-0.295509	0.347147
ZMO1_ZMO0745	DUF1348 domain-containing protein	-0.0578921	0.0668758	0.532622	0.95647	0.590514	1.10137	-0.941232	2.72038	-1.04505	1.49852	-0.369278	0.375343	-1.40937	2.24751	0.714783	0.890652	1.11056	1.62866	-0.395777	0.409537	0.350461	0.351639	0.0704683	0.0570124	0.279993	0.267186
ZMO1_ZMO0748	Cysteine synthase	-0.83461	3.81527	-1.16715	5.53192	-0.332536	1.13379	2.1645	10.963	1.35992	4.49298	2.55106	8.25414	2.58252	8.33691	-1.77845	5.96362	-0.348268	0.753736	-1.43018	4.75115	-0.555844	1.42642	-0.316804	0.664203	-0.23904	0.459917
ZMO1_ZMO0749	RNA polymerase sigma 32 subunit RpoH	0.0587825	0.323661	-0.155107	1.15541	-0.213889	1.79478	1.15525	12.0539	0.650901	4.69507	0.647492	4.66795	2.16735	12.6481	-0.913331	6.62879	-0.973818	7.031	0.060487	0.220647	0.603117	4.31062	0.546039	3.84046	0.057078	0.206102
ZMO1_ZMO0751	Mov34/MPN/PAD-1 family protein	-0.116586	0.38819	0.360191	1.75267	0.476777	2.55042	-0.547581	3.9022	0.143675	0.327074	-0.42905	1.38561	-1.35737	5.77402	1.11071	4.67325	0.940936	3.8658	0.169777	0.402773	-0.39033	1.21676	0.0126185	0.0226714	-0.402949	1.27112
ZMO1_ZMO0753	Glutaredoxin 3	-0.279816	0.636944	-0.398659	1.02638	-0.118843	0.218453	1.37558	6.19218	0.64503	1.23443	1.28949	3.1168	2.19224	5.70214	-1.17226	2.76125	-0.570221	1.04242	-0.602044	1.12293	0.374945	0.593214	0.332534	0.507239	0.0424118	0.0478358
ZMO1_ZMO0754	Sterol-binding domain protein	-0.229865	0.663063	-0.580455	2.33202	-0.35059	1.17464	1.23846	6.9438	0.609755	1.5605	1.03911	3.16032	2.06652	6.7098	-1.30884	4.17126	-0.864294	2.49577	-0.444543	1.0115	0.147927	0.245755	0.163113	0.276373	-0.0151869	0.020897
ZMO1_ZMO0757	TPR repeat-containing protein	-0.311089	6.2805	0.223741	4.4518	0.53483	9.87792	0.371147	8.74109	0.361308	5.14647	0.997711	11.8883	-0.245579	3.2988	0.527184	7.41513	1.15647	12.9877	-0.629291	8.59514	-0.0797028	0.729142	-0.0868147	0.817953	0.00711188	0.0439077
ZMO1_ZMO0759	Hydroxyacylglutathione hydrolase	-0.216092	2.17975	0.147334	1.29393	0.363427	4.18367	0.862688	10.8928	0.683933	5.69902	1.19617	9.30459	0.707966	5.89981	0.135318	0.719112	0.607527	5.03793	-0.472209	3.78876	0.159351	0.896454	0.119326	0.608523	0.0400246	0.159616
ZMO1_ZMO0763	Tetratricopeptide domain protein	-0.296141	2.60973	-0.729897	7.11684	-0.433756	4.17543	1.09878	11.3547	0.807555	5.62741	0.890806	6.20327	1.59797	10.0893	-1.1251	7.67492	-0.787337	5.48321	-0.337766	1.96153	-0.33469	1.93744	-0.0801746	0.293114	-0.254516	1.33267
ZMO1_ZMO0767	Hypothetical protein	0.487579	6.37582	0.48398	6.33081	-0.00359925	0.0198597	1.08804	13.3982	0.890948	8.0146	1.28251	10.5541	1.09067	9.40045	0.38412	3.35498	0.092322	0.499971	0.291798	2.36	0.58384	5.40223	-0.0995205	0.551172	0.68336	6.32114
ZMO1_ZMO0768	Hypothetical protein	-0.176057	0.481892	0.612293	2.57714	0.78835	3.54422	-0.110629	0.346116	-0.286445	0.578143	0.414601	0.948602	-0.460045	1.0935	0.699093	1.93888	1.22567	3.96812	-0.52658	1.31631	0.525493	1.31258	0.351027	0.757284	0.174465	0.308345
ZMO1_ZMO0776	Phospholipid N-methyltransferase PmtA	0.213125	1.93533	0.667013	7.20545	0.453887	4.93265	-0.0249245	0.159797	0.327588	2.16469	0.0562879	0.21735	-0.458649	3.34112	1.06013	7.96908	0.711356	5.49713	0.348775	2.35276	0.273894	1.69934	0.196419	1.07699	0.0774754	0.319201
ZMO1_ZMO0777	MBL fold metallo-hydrolase	-0.370677	2.38259	0.484065	3.35171	0.854742	6.27106	-0.0584545	0.272337	-0.389309	1.59513	0.52388	2.38057	-0.309934	1.16642	0.444378	1.91005	1.27165	6.58063	-0.827271	4.19993	0.523752	2.37981	0.437835	1.87206	0.0859175	0.223848
ZMO1_ZMO0781	LysR family transcriptional regulator	0.242983	6.81119	0.350811	9.25506	0.107829	2.75298	-0.70015	15.8773	-0.310953	6.19785	-0.767462	12.4144	-1.02203	14.5715	0.706352	11.7992	0.235114	4.63595	0.471237	8.89774	-0.00472921	0.0406097	-0.0194569	0.190076	0.0147277	0.138238
ZMO1_ZMO0785	Holliday junction resolvase YqgF	-0.398147	3.1914	0.15859	0.927476	0.556736	4.73344	-0.848122	8.53582	-0.526161	2.93024	-0.169652	0.637418	-1.84855	10.1431	0.819786	4.94615	1.39619	8.19169	-0.576401	3.28558	-0.502607	2.7635	-0.282714	1.27346	-0.219893	0.902895
ZMO1_ZMO0786	Hypothetical protein	0.939635	10.4508	0.596882	7.33278	-0.342753	4.17231	0.943718	11.9637	1.42585	10.9609	0.700781	6.17261	0.704526	6.2046	0.957542	8.1637	-0.344626	2.74795	1.30217	10.305	0.236221	1.66013	-0.340881	2.70949	0.577102	5.064
ZMO1_ZMO0787	Glucose-methanol-choline oxidoreductase	0.595081	7.44878	0.190252	2.03785	-0.404829	5.1343	0.91178	11.8639	1.18728	9.79531	0.645881	5.81422	0.902177	7.90568	0.332805	2.69884	-0.532978	4.75274	0.865783	7.63391	0.0476988	0.213856	-0.276681	2.11575	0.32438	2.6106
ZMO1_ZMO0789	TonB-dependent receptor	-0.30851	6.04779	-0.284895	5.58425	0.0236151	0.233829	0.657456	12.6438	-0.136069	1.45026	0.296793	3.99412	1.81164	16.1655	-1.25875	13.3949	-0.73381	9.4484	-0.524941	7.19085	0.688961	9.00842	0.78104	9.88914	-0.092079	0.849911
ZMO1_ZMO0793	Hypothetical protein	0.644143	0.931414	-0.198488	0.208895	-0.842631	1.34575	-0.0968607	0.116193	-0.130607	0.0882562	0.491698	0.413397	-0.651674	0.594613	0.0620456	0.0400166	-0.270945	0.200419	0.33299	0.255795	-0.459021	0.379099	-1.41432	1.70185	0.955295	0.993763
ZMO1_ZMO0794	Prolyl oligopeptidase	0.353769	2.78433	0.404107	3.29323	0.0503377	0.218168	-0.747563	7.75906	-0.84543	5.16893	-1.17311	7.11826	-0.224149	0.939995	0.0934668	0.302441	-0.424143	2.24301	0.517609	2.90812	0.714747	4.29756	0.524818	2.9597	0.189929	0.75131
ZMO1_ZMO0797	Short-chain dehydrogenase/reductase SDR	0.210735	2.0149	1.7828	14.5446	1.57206	13.592	0.170916	1.9968	0.680253	5.47697	-0.390322	2.87328	0.222817	1.35496	2.01151	12.8402	1.26549	9.46447	0.746022	6.01073	1.55408	10.9346	1.87863	12.3304	-0.324553	2.25851
ZMO1_ZMO0798	NodT family RND efflux system outer membrane lipoprotein	0.73313	10.3248	1.15909	13.7099	0.42596	6.65678	0.944672	13.6962	0.533236	5.91984	0.804031	8.54204	1.49675	13.0259	0.677333	7.40077	0.0796008	0.521505	0.597732	6.6086	1.64085	13.7175	0.772319	8.26916	0.868528	9.07301
ZMO1_ZMO0799	ABC-2 type transporter	0.854045	7.56214	1.83078	12.984	0.97673	8.45727	0.698745	7.57544	0.474223	2.73473	0.506202	2.97271	1.11581	7.05137	1.50998	9.06922	0.671926	4.18965	0.838056	5.33901	2.15157	11.6085	1.28153	7.95298	0.870035	5.54973
ZMO1_ZMO0800	ABC transporter related protein	0.857483	8.90057	1.87618	14.6415	1.01869	10.1118	0.630691	8.18864	0.524765	3.94266	0.631308	4.85949	0.735999	5.70786	1.77056	11.6086	0.966348	7.37928	0.804211	6.23044	1.98179	12.4431	1.07104	8.05631	0.910754	6.99967
ZMO1_ZMO0801	Secretion protein HlyD family protein	1.02931	11.0477	2.11231	16.4603	1.083	11.4196	0.769677	10.4107	0.794705	6.892	0.652216	5.69867	0.86211	7.41243	2.07861	13.6953	0.978056	8.24722	1.10055	9.05458	2.14601	13.9365	1.18795	9.58921	0.958062	8.10843
ZMO1_ZMO0805	NLP/P60 protein	0.570864	6.47384	0.449884	5.09493	-0.12098	0.940753	0.919455	11.0974	1.12565	8.63768	0.374893	2.72096	1.25782	9.40706	0.383799	2.80443	-0.562444	4.45145	0.946244	7.47781	0.515968	4.03269	0.320484	2.2147	0.195484	1.12879
ZMO1_ZMO0812	Recombination protein RecR	-0.162309	1.32993	0.246291	2.34191	0.4086	4.38079	-0.730472	9.16013	-1.00275	7.58745	-0.683183	5.25921	-0.505487	3.7496	-0.00233921	0.00749839	0.319752	2.08959	-0.322091	2.11012	0.494921	3.65594	0.497448	3.67837	-0.00252692	0.00810566
ZMO1_ZMO0813	Peptide deformylase	-0.215123	2.74247	-0.241628	3.17817	-0.0265048	0.181899	-1.06613	13.7977	-1.13459	10.2001	-1.25887	10.9506	-0.80493	7.82709	-0.406458	3.92279	-0.253475	2.15751	-0.152983	1.08303	-0.076797	0.433755	0.200466	1.56959	-0.277263	2.43016
ZMO1_ZMO0815	Hypothetical protein	0.613709	1.7901	0.639241	1.89194	0.0255323	0.0393574	2.16376	8.97205	3.12325	7.73933	1.71742	4.2641	1.6506	4.07348	1.37557	3.27238	0.058945	0.0659727	1.31662	3.09838	-0.0970861	0.113447	-0.00788034	0.00830745	-0.0892057	0.103326
ZMO1_ZMO0819	UDP-glucose 6-dehydrogenase	-0.187371	1.94653	-0.8366	9.63791	-0.649229	7.89775	0.210024	2.95292	0.146425	0.865142	-0.632524	5.58577	1.11617	9.22895	-1.32147	10.4265	-1.52358	11.4615	0.202104	1.34449	-0.351728	2.82883	0.225117	1.55895	-0.576845	5.07342
ZMO1_ZMO0822	Hypothetical protein	-0.0702309	0.149838	0.00305658	0.00569237	0.0732875	0.157277	0.36788	1.59708	-0.395688	0.832192	1.01576	2.9682	0.483571	1.09366	-0.436573	0.95103	0.339381	0.677294	-0.775953	2.0867	0.442686	0.96923	-0.192806	0.327958	0.635492	1.59126
ZMO1_ZMO0840	Sporulation domain-containing protein	0.116651	1.33551	0.305515	4.59534	0.188864	2.56039	-0.63511	10.5328	-0.435607	4.63718	-0.461069	4.93443	-1.00866	9.91146	0.592039	6.36407	0.462658	4.95278	0.129382	0.957214	0.0189899	0.0925387	-0.0849295	0.545435	0.103919	0.711966
ZMO1_ZMO0841	Chloride channel core	-0.13074	0.676653	0.293564	2.03465	0.424304	3.28233	-0.859848	8.3505	-0.658008	3.67295	-0.442474	2.21588	-1.47906	8.30386	0.704092	3.97987	0.942599	5.48785	-0.238507	0.953716	-0.116963	0.374487	-0.0939899	0.28601	-0.0229729	0.0586693
ZMO1_ZMO0845	Alanine--tRNA ligase	0.286036	5.37432	0.354435	6.64005	0.0683996	0.859302	-0.893105	14.6434	-0.576794	7.53374	-1.12591	12.2527	-0.976606	11.204	0.554341	7.27636	-0.00625495	0.0356407	0.560596	7.34874	0.154529	1.63174	0.143054	1.46804	0.0114753	0.0674977
ZMO1_ZMO0847	Carbohydrate-selective porin OprB	0.176765	1.70081	0.119822	0.998008	-0.056943	0.375359	-1.3607	14.4184	-1.34983	10.2839	-1.63377	11.673	-1.09849	8.83345	-0.00584708	0.0209001	-0.324582	2.41596	0.318735	2.35871	0.245492	1.65922	0.210696	1.34551	0.034796	0.13888
ZMO1_ZMO0849	Alg9 family protein mannosyltransferase	0.369559	2.22453	0.638697	4.3915	0.269137	1.44653	-0.0459322	0.193182	0.409338	1.59823	-0.0635255	0.14918	-0.483609	2.00482	1.08517	5.36022	0.479179	1.98009	0.605991	2.70169	0.192223	0.573911	0.0590955	0.137477	0.133128	0.358866
ZMO1_ZMO0854	Pantetheine-phosphate adenylyltransferase	-0.0969421	0.398739	-0.112648	0.482788	-0.0157056	0.0504607	-0.709729	6.40926	-0.705456	3.50277	-1.01436	5.2892	-0.409367	1.72241	-0.260692	0.928174	-0.318203	1.21929	0.0575108	0.14181	0.0353968	0.0829652	0.286792	1.0573	-0.251395	0.883478
ZMO1_ZMO0855	Geranylgeranyl pyrophosphate synthase	0.0531031	0.312896	0.0564716	0.337519	0.00336851	0.0156752	-0.825464	10.1438	-0.57777	4.46521	-1.01211	7.76059	-0.886512	6.90545	0.210843	1.21146	-0.0594305	0.235903	0.270273	1.70304	-0.0978995	0.435789	0.0661675	0.268254	-0.164067	0.860002
ZMO1_ZMO0856	Exodeoxyribonuclease VII small subunit	-0.0495135	0.232628	-0.101179	0.5669	-0.051665	0.244705	-0.799688	8.68898	-0.213419	0.968242	-0.968896	6.36708	-1.21675	7.81584	0.400487	2.28329	0.0722619	0.2415	0.328225	1.74651	-0.602844	3.82805	-0.175592	0.743582	-0.427252	2.48675
ZMO1_ZMO0857	DUF1013 domain-containing protein	0.147295	1.07117	0.168997	1.29356	0.0217023	0.101692	-1.08041	11.5335	-0.755731	5.48467	-1.38142	9.35079	-1.10407	7.82235	0.343169	2.11812	-0.11697	0.495617	0.460139	3.10283	-0.00517391	0.0157545	0.160375	0.751112	-0.165549	0.783864
ZMO1_ZMO0862	YbaB/EbfC family DNA-binding protein	-0.148462	0.266812	-0.130713	0.229168	0.0177487	0.0262102	1.16373	4.93261	1.07098	2.28405	1.41768	3.27656	1.00254	2.09133	-0.0964896	0.109104	0.225318	0.290618	-0.321808	0.453269	-0.164937	0.200407	-0.189821	0.236489	0.0248838	0.0259775
ZMO1_ZMO0867	Hopanoid-associated sugar epimerase HpnA	0.0451515	0.286139	0.420623	5.0817	0.375471	4.48797	-0.831189	10.8346	-0.636915	5.45939	-0.722188	6.191	-1.13446	9.13872	0.669398	5.74348	0.58161	4.96055	0.087788	0.424812	0.171848	1.03397	0.169333	1.01334	0.00251497	0.00897825
ZMO1_ZMO0876	Hopanoid biosynthesis associated membrane protein HpnM	-0.128275	0.331876	0.71328	3.21519	0.841555	3.92814	1.09326	6.43882	0.716254	2.06024	1.41799	4.79208	1.14554	3.75443	0.498639	1.2567	0.97778	3.0923	-0.479141	1.1897	0.927921	2.89409	0.705331	2.01809	0.22259	0.42881
ZMO1_ZMO0878	Response regulator receiver modulated CheB methylesterase	-1.1621	11.8996	-1.03658	11.0603	0.125523	1.10026	-0.509002	7.52341	-1.50019	11.2289	0.23508	1.61771	-0.261892	1.87412	-1.65573	11.9546	0.374009	2.99619	-2.02974	13.4759	-0.417424	3.43515	-0.122963	0.669483	-0.294462	2.1943
ZMO1_ZMO0883	Ribosomal protein S9	-0.0949669	0.487222	-0.0380855	0.161098	0.0568814	0.257599	-0.775763	8.12182	-0.626437	3.76093	-1.04879	6.52584	-0.652067	3.94364	-0.0252702	0.0698971	-0.141478	0.521134	0.116207	0.405088	-0.0509008	0.151051	0.25524	1.14995	-0.306141	1.47619
ZMO1_ZMO0885	Hypothetical protein	-1.15056	4.48645	0.245728	0.591154	1.39629	5.52375	3.13162	12.352	2.62548	7.25275	2.47027	6.86525	4.29912	10.6453	-0.591089	1.21093	0.481864	0.915678	-1.07295	2.70771	1.08255	2.73898	2.31071	6.45101	-1.22816	3.21413
ZMO1_ZMO0889	Aldose 1-epimerase	1.6979	15.6198	1.89497	16.462	0.197075	2.37343	0.390862	6.57088	0.611089	5.9531	0.443612	4.22724	0.117884	0.736945	2.14158	14.7464	0.359939	3.29417	1.78164	13.3534	1.64837	12.7703	0.0342113	0.159485	1.61416	12.6136
ZMO1_ZMO0895	Hypothetical protein	-0.692121	1.43652	0.592918	1.1615	1.28504	3.26172	0.845168	2.47392	1.09859	1.68262	1.42339	2.38429	0.0135271	0.0107955	1.13545	1.76006	1.98997	3.64427	-0.854518	1.19205	0.0503856	0.0415541	0.580111	0.704498	-0.529725	0.624413
ZMO1_ZMO0896	Hypothetical protein	-0.303758	3.6127	-0.15264	1.46473	0.151118	1.44472	-0.653698	9.30433	-0.866087	7.49085	-0.0159951	0.0619118	-1.07901	8.96935	-0.0461778	0.200588	0.682626	6.00844	-0.728804	6.4017	-0.259103	1.87938	-0.38039	3.11042	0.121288	0.668648
ZMO1_ZMO0901	Hypothetical protein	-0.0134504	0.0162694	1.11387	2.95108	1.12732	2.99632	-1.14808	3.92551	-0.240616	0.250517	-0.791625	1.17057	-2.412	4.88332	2.19957	4.40952	1.93751	3.80677	0.262054	0.277607	0.0281784	0.0243125	0.317133	0.350756	-0.288955	0.312697
ZMO1_ZMO0903	2-isopropylmalate synthase	-0.484594	9.52767	-0.730683	12.5133	-0.246089	5.21025	0.229966	5.98001	-0.150221	1.85101	-0.223596	3.12034	1.06372	12.7295	-1.33765	14.457	-0.889745	11.4066	-0.447907	6.6916	-0.123714	1.41963	0.397567	5.96894	-0.521281	7.66219
ZMO1_ZMO0904	Beta-galactosidase	-0.404241	5.20788	-0.731384	8.93379	-0.327143	4.12069	1.26369	14.4242	0.638994	5.83859	1.02334	8.86003	2.12875	14.2132	-1.47626	11.4769	-0.879846	7.83829	-0.596414	5.44336	0.0134925	0.0537706	0.22556	1.63681	-0.212068	1.50423
ZMO1_ZMO0912	DUF885 domain-containing protein	1.2466	13.2643	1.41465	14.2192	0.168045	1.91432	-1.21359	14.5945	-1.29345	10.97	-2.01039	14.2562	-0.336929	3.02812	0.936385	8.68181	-0.668687	6.48688	1.60507	12.5617	1.89291	13.8003	1.00478	9.16886	0.888128	8.32168
ZMO1_ZMO0915	Copper-translocating P-type ATPase	-0.0372154	0.08266	0.33841	1.23287	0.375625	1.42288	1.52253	8.77627	1.67476	5.8664	1.17002	3.97479	1.7228	6.03293	0.314392	0.696685	0.099233	0.167329	0.215159	0.425099	0.362429	0.843377	0.652018	1.8825	-0.289589	0.624683
ZMO1_ZMO0916	Heavy metal transport/detoxification protein	-0.428027	0.968652	-0.164696	0.281713	0.263332	0.507095	1.86113	7.37158	1.84281	4.1796	2.12289	4.89565	1.61767	3.58361	-0.0521261	0.0527445	0.515942	0.780046	-0.568068	0.88844	-0.277265	0.348869	0.0107217	0.0103756	-0.287987	0.365742
ZMO1_ZMO0918	Catalase	-0.116376	0.478258	-0.541007	3.68186	-0.424631	2.72179	3.45001	17.5336	3.09696	12.5304	2.50351	10.9622	4.74956	15.7677	-1.36731	6.82074	-1.54766	7.61544	0.180346	0.538354	0.285296	0.994044	0.698395	3.29451	-0.413099	1.65146
ZMO1_ZMO0919	Diguanylate cyclase with beta propeller sensor	0.62468	2.62266	1.22122	5.72845	0.596537	2.46943	0.0600942	0.166042	0.0784421	0.120644	-0.0728742	0.111178	0.174715	0.306408	1.17308	3.73831	0.472742	1.1249	0.700338	1.92635	1.26935	4.10184	0.720331	2.00097	0.549021	1.38146
ZMO1_ZMO0920	Hypothetical protein	1.1019	3.85865	0.908164	3.04609	-0.193734	0.38907	0.480556	1.71717	1.25995	2.97315	-0.143132	0.178158	0.324853	0.483199	1.37571	3.31887	-0.427727	0.693028	1.80344	4.5638	0.440617	0.72106	0.0402585	0.0446194	0.400359	0.634761
ZMO1_ZMO0925	Cold-shock DNA-binding domain protein	0.7431	5.73476	0.825944	6.36186	0.0828443	0.345831	-0.318032	2.71077	-0.464454	2.16591	-0.694581	3.62257	0.20494	0.711212	0.491248	2.33367	-0.366916	1.57347	0.858163	4.62775	1.16064	6.32317	0.532604	2.59494	0.628037	3.2018
ZMO1_ZMO0930	Hypothetical protein	1.71334	6.3093	-1.71827	6.32671	-3.43161	11.0115	2.82952	11.083	4.01873	9.65717	1.21925	2.91337	3.25056	8.19274	-1.33418	3.26263	-4.44726	10.3795	3.11308	7.90393	-2.10236	5.47806	-2.41596	6.29161	0.313599	0.471893
ZMO1_ZMO0932	DUF847/glycoside hydrolase family 108 domain-containing protein	1.64901	4.0895	-1.33729	3.35247	-2.9863	7.36184	3.0276	8.83819	4.99894	8.70085	1.88124	3.03063	2.20263	4.01078	0.0608609	0.0503445	-3.147	5.84638	3.20786	5.9553	-2.73545	5.07965	-2.82561	4.84729	0.0901636	0.0704147
ZMO1_ZMO0934	Secretion-related protein	1.39118	5.85965	-1.46839	6.1795	-2.85957	10.6514	2.72692	11.786	4.1108	10.7699	1.08999	2.99083	2.97996	8.50278	-0.902972	2.34341	-3.80456	10.2119	2.90159	8.32198	-2.03381	6.05518	-1.91459	5.70161	-0.119225	0.171478
ZMO1_ZMO0935	Glutathione S-transferase domain protein	-0.42308	1.23794	-0.229248	0.542575	0.193832	0.437089	0.987934	4.76452	0.85296	2.00953	1.09661	2.79881	1.01423	2.52946	-0.309884	0.511646	0.235022	0.360065	-0.544906	1.08884	-0.148613	0.207003	0.152642	0.213607	-0.301255	0.493305
ZMO1_ZMO0936	EamA/RhaT family transporter	0.70703	5.77998	1.21242	9.26461	0.505389	4.0125	-1.72443	13.3133	-1.94287	10.1484	-1.96631	10.2342	-1.2641	7.21581	0.873032	5.02063	0.154285	0.527732	0.718747	4.03883	1.55181	8.57547	0.856492	4.9183	0.695313	3.88488
ZMO1_ZMO0937	Aromatic-amino-acid transaminase	1.07885	8.55676	1.70561	11.8257	0.626765	5.18016	-1.38874	11.8051	-1.60395	8.89995	-1.79981	9.70539	-0.762448	4.39304	1.28486	7.41255	0.108083	0.342052	1.17678	6.8515	2.12636	10.9018	1.14545	6.6829	0.980918	5.75129
ZMO1_ZMO0940	MarR family transcriptional regulator	-0.411737	1.64189	0.442397	1.81078	0.854134	4.1858	-0.179679	0.699017	-0.200689	0.395562	0.304683	0.679541	-0.643032	1.87942	0.663569	1.96107	1.32799	4.65814	-0.664423	1.96448	0.221226	0.447578	0.380277	0.915813	-0.159051	0.29655
ZMO1_ZMO0941	NAD-dependent epimerase/dehydratase	-0.349142	1.59274	-0.347173	1.58045	0.00196941	0.00471846	1.06035	7.39605	1.099	4.42201	0.960883	3.78447	1.12117	4.52231	-0.358256	1.02562	-0.0781731	0.152168	-0.280083	0.734753	-0.33609	0.940011	0.082112	0.160935	-0.418202	1.26806
ZMO1_ZMO0942	Sucrose-6-phosphate hydrolase	-0.158371	1.07046	-0.414767	3.81808	-0.256396	2.06782	1.25866	12.1222	0.809319	5.45937	1.2431	8.12618	1.72356	10.404	-0.871886	5.88741	-0.496625	3.11576	-0.375261	2.16514	0.0423519	0.134092	-0.0161672	0.0473091	0.0585191	0.194052
ZMO1_ZMO0947	Glycosyl transferase family 2	-0.246527	3.47729	-0.00530774	0.0337181	0.241219	3.38588	-0.96521	13.446	-1.04364	9.98059	-0.88756	8.84463	-0.964426	9.42235	-0.0449165	0.23927	0.279652	2.63325	-0.324569	3.1835	0.034301	0.174516	0.202786	1.71385	-0.168485	1.32947
ZMO1_ZMO0948	ATP-dependent Clp protease proteolytic subunit ClpP	-0.0237319	0.172108	-0.550787	8.02446	-0.527055	7.73232	0.977553	13.6149	0.606487	6.42153	0.685593	7.18899	1.64058	13.3772	-1.06783	10.2136	-1.00455	9.77827	-0.063285	0.367728	-0.0337413	0.173166	-0.0495626	0.272386	0.0158212	0.0747398
ZMO1_ZMO0949	ATP-dependent Clp protease ATP-binding subunit ClpX	0.0643711	1.48474	-0.440401	11.2801	-0.504772	12.2866	0.525413	14.1098	0.279265	5.88786	0.269879	5.68929	1.02709	15.0296	-0.814315	13.271	-0.883379	13.8848	0.069064	1.01636	-0.0664864	0.964928	-0.126165	2.30964	0.0596783	0.833254
ZMO1_ZMO0952	SpoU type tRNA/rRNA methyltransferase	-0.0313257	0.173091	0.958633	9.97097	0.989959	10.2006	-0.430178	6.01946	-0.220712	1.34242	-0.49538	3.86633	-0.574441	4.58249	1.1355	8.73041	1.02949	8.0661	0.106008	0.500883	0.781768	6.30728	0.950428	7.538	-0.16866	0.92867
ZMO1_ZMO0955	Transposase DDE domain containing protein	-0.137817	0.574079	0.336685	1.9274	0.474502	3.02462	-0.668067	5.64646	-0.559139	2.38928	-0.304207	1.04383	-1.14086	5.56554	0.627544	2.777	0.892826	4.26733	-0.265283	0.866213	0.0458271	0.10206	0.0561776	0.12791	-0.0103505	0.0213063
ZMO1_ZMO0967	NupC-like Na+ dependent nucleoside transporter	0.228253	2.15436	0.552118	6.10336	0.323865	3.38152	-1.46744	14.3781	-1.20937	8.93927	-2.09885	12.9339	-1.09408	8.25504	0.494471	3.7107	-0.178523	0.959687	0.672993	5.24971	0.609765	4.72123	0.826253	6.44499	-0.216487	1.24978
ZMO1_ZMO0968	Hypothetical protein	-0.00777254	0.0136219	0.545048	1.88272	0.552821	1.91916	-1.9354	9.27994	-1.55195	4.53495	-2.5962	7.54891	-1.65806	4.87757	0.598106	1.33083	0.0837519	0.114465	0.514354	1.08188	0.491991	1.01803	1.02189	2.73635	-0.529899	1.12695
ZMO1_ZMO0969	Xanthine/uracil/vitamin C permease	0.127918	1.13037	0.257618	2.90098	0.1297	1.15204	-1.3947	14.8008	-1.10511	9.05195	-1.72591	12.2683	-1.35309	10.4853	0.38161	3.07631	-0.0567062	0.252123	0.438317	3.64838	0.133626	0.748928	0.316107	2.41324	-0.182481	1.14392
ZMO1_ZMO0970	Purine nucleoside permease	0.157251	1.09373	0.303826	2.66675	0.146575	0.993436	-1.58365	14.0154	-1.32489	8.71314	-1.90353	11.2905	-1.52254	9.68205	0.402653	2.45004	-0.0439177	0.143327	0.446571	2.80273	0.204999	0.978489	0.337068	1.9325	-0.132069	0.543577
ZMO1_ZMO0971	Adenosine deaminase	0.052822	0.357615	0.0571515	0.394686	0.00432949	0.0227408	-1.1628	13.5043	-0.830447	7.2112	-1.50845	11.3535	-1.14951	9.40163	0.216682	1.46982	-0.175143	1.09735	0.391824	3.22264	-0.102379	0.534162	0.183802	1.17244	-0.28618	2.14504
ZMO1_ZMO0972	Hopanoid biosynthesis associated glycosyl transferase protein HpnI	0.0970345	1.20134	0.00378864	0.0272625	-0.0932459	1.13743	-1.25483	16.4459	-0.986925	10.5223	-1.49766	13.6076	-1.27992	12.43	0.150288	1.36117	-0.202112	2.03884	0.3524	4.11762	-0.14271	1.26777	0.0156205	0.0840701	-0.158331	1.46219
ZMO1_ZMO0975	Conserved hypothetical membrane spanning protein	-0.393092	5.14068	-0.241027	2.8945	0.152065	1.56666	-0.956083	12.4428	-0.900863	8.10001	-0.793905	7.26955	-1.17348	9.92955	-0.104717	0.590482	0.341854	2.90522	-0.446571	4.02756	-0.377336	3.2889	-0.037723	0.168729	-0.339613	2.88096
ZMO1_ZMO0976	Xylose reductase	-0.374689	6.10677	-0.558091	8.67415	-0.183402	2.69286	2.02308	19.8366	1.6719	14.1458	1.92153	15.2044	2.47581	17.1491	-0.960047	10.0453	-0.460542	5.29897	-0.499505	5.75956	-0.156136	1.35985	0.0937374	0.679552	-0.249873	2.56551
ZMO1_ZMO0978	Periplasmic binding protein	-0.0632271	0.163003	0.493764	2.30171	0.556991	2.69532	-0.548916	3.41667	-0.461485	1.31134	-0.056882	0.0982838	-1.12838	4.18823	0.827212	2.87027	1.09274	4.03545	-0.265528	0.620206	0.160316	0.325714	0.0212417	0.0345188	0.139074	0.273861
ZMO1_ZMO0979	TonB-dependent receptor	0.066319	0.293071	0.28317	1.99705	0.216851	1.3877	-2.49851	16.3654	-1.89251	10.1766	-3.57626	14.9062	-2.02675	10.6698	0.350292	1.66515	-0.5579	3.0813	0.908192	5.40351	0.216047	0.859311	0.991601	5.90769	-0.775554	4.55909
ZMO1_ZMO0982	ABC transporter permease	-0.57766	4.08756	0.185915	0.917696	0.763575	5.54567	-0.737203	6.53865	-0.737294	3.62043	-0.341731	1.31404	-1.13258	5.81997	0.383559	1.53977	1.159	5.95505	-0.775442	3.84533	-0.0117297	0.0255361	0.368149	1.45556	-0.379879	1.51955
ZMO1_ZMO0987	TraR/DksA family transcriptional regulator	0.110465	0.734207	-0.651538	6.71907	-0.762003	7.7235	-0.355722	4.44477	-0.15563	0.730489	-0.934373	6.80631	0.0228378	0.0745054	-0.740772	5.42423	-1.24061	8.67015	0.499836	3.47711	-0.562304	4.00223	-0.283398	1.65504	-0.278906	1.61929
ZMO1_ZMO0989	Heat-shock protein IbpA	-0.496275	1.80809	-1.93794	8.33416	-1.44167	6.42457	2.20506	10.6635	1.31958	4.05418	1.09947	3.25499	4.19612	11.3487	-3.37621	9.78019	-2.98999	8.92958	-0.386222	0.799271	-0.499669	1.13501	0.106659	0.16146	-0.606328	1.48047
ZMO1_ZMO0992	Peptidase S10 serine carboxypeptidase	0.565975	5.39398	0.629764	6.00923	0.0637898	0.325518	-0.608716	7.04582	-1.17147	7.72787	-0.814175	5.48991	0.159495	0.675809	-0.0357175	0.110831	-0.423046	2.53507	0.387328	2.25672	1.29525	8.39942	0.550625	3.53662	0.744621	4.99774
ZMO1_ZMO0994	Hypothetical protein	0.512099	2.86562	0.503426	2.80362	-0.00867327	0.0224491	2.16731	12.8678	2.08945	8.64058	2.02212	8.4174	2.39037	9.57548	0.352965	1.08744	-0.1928	0.485109	0.545765	1.97403	0.653887	2.51085	0.175453	0.429982	0.478434	1.65063
ZMO1_ZMO0997	2-dehydro-3-deoxyphosphogluconate aldolase/4-hydroxy-2-oxoglutarate aldolase	-0.0213585	0.0602666	-0.0144301	0.0398949	0.00692844	0.0187307	0.808766	6.35504	0.625025	2.51879	1.20926	5.49191	0.59201	2.34524	0.00207712	0.00390567	0.315555	0.995627	-0.313478	0.98669	-0.0309373	0.0618201	-0.301698	0.93649	0.270761	0.808729
ZMO1_ZMO0998	Peptide methionine sulfoxide reductase	-0.446176	1.97877	-0.409045	1.75887	0.0371316	0.088934	1.53299	9.30697	1.54832	5.81487	0.923142	3.2478	2.12752	7.7977	-0.698645	2.26801	-0.565057	1.70349	-0.133587	0.25728	-0.119445	0.225177	0.639321	2.01408	-0.758765	2.52877
ZMO1_ZMO1000	5- methyltetrahydropteroyltriglutamate--homocysteine S-methyltransferase	-1.20101	10.9646	-0.933864	9.17034	0.267149	2.46819	0.900384	10.3472	-0.273012	1.59401	1.91053	11.8272	1.06363	7.7023	-1.60219	10.5416	0.6906	5.09148	-2.29279	13.1862	-0.265542	1.53458	-0.156302	0.744493	-0.10924	0.465194
ZMO1_ZMO1001	Amino acid/peptide transporter	0.517616	3.78444	0.910279	6.86422	0.392662	2.68314	-1.21524	10.1951	-0.902453	4.80586	-1.7476	8.88618	-0.995675	5.3376	0.95689	5.11889	0.0166986	0.0385174	0.940191	5.02361	0.863668	4.57867	0.768626	4.0085	0.0950416	0.262675
ZMO1_ZMO1007	UPF0187 domain-containing protein	-0.101101	0.451902	-0.136626	0.669282	-0.0355252	0.129818	1.14436	9.97509	1.08659	6.00787	0.829791	4.52421	1.51672	8.12124	-0.351691	1.512	-0.378988	1.67488	0.0272967	0.0666763	0.0784385	0.216443	0.307938	1.25983	-0.229499	0.843093
ZMO1_ZMO1009	SapC family protein	1.25391	12.2006	1.37593	12.893	0.122018	1.00836	-0.48291	6.95794	0.204001	1.2685	-0.928531	7.63093	-0.7242	6.07334	1.84003	12.4753	0.0198521	0.074084	1.82018	12.3946	0.911827	7.51226	0.224183	1.44403	0.687644	5.76909
ZMO1_ZMO1011	YacG/DUF329 family protein	-1.05302	3.08981	-0.383775	0.761552	0.66924	1.62101	0.434241	1.20626	-0.612165	0.945433	-0.0521888	0.0513363	1.96708	3.92916	-1.6734	3.55898	-0.340393	0.43614	-1.333	2.68855	0.905846	1.45214	1.67887	3.25649	-0.773028	1.29935
ZMO1_ZMO1012	Hypothetical protein	-0.49935	3.39429	-0.328214	1.96969	0.171136	0.809332	-1.22945	9.89213	-1.40518	7.07624	-1.0549	5.35817	-1.22826	6.24186	-0.416676	1.70121	0.257817	0.881623	-0.674493	3.20693	-0.239753	0.799115	0.0844537	0.214041	-0.324207	1.20583
ZMO1_ZMO1013	Septum formation inhibitor Maf	-0.175468	1.6814	0.0209923	0.116149	0.196461	1.96038	-0.989225	12.0167	-1.07553	8.68113	-0.79551	6.70327	-1.09663	8.81458	0.0315432	0.124258	0.347023	2.6331	-0.31548	2.32369	0.0104415	0.0379627	0.0458988	0.190414	-0.0354573	0.141694
ZMO1_ZMO1014	Translation initiation factor IF-1	-0.258054	0.807142	-0.0434365	0.0936843	0.214618	0.630949	-0.963377	5.61713	-0.789692	2.30875	-0.667698	1.84296	-1.43274	4.78188	0.278088	0.562375	0.597139	1.58259	-0.319051	0.674132	-0.364961	0.807193	-0.167904	0.297303	-0.197057	0.362187
ZMO1_ZMO1015	DUF330 domain-containing protein	0.17065	2.18433	1.19278	13.555	1.02213	12.3981	0.162984	2.68466	0.254498	2.34405	0.422277	4.38492	-0.187822	1.55499	1.41394	12.234	1.32718	11.7652	0.0867609	0.547183	0.971621	9.51326	0.717082	7.45165	0.254539	2.34455
ZMO1_ZMO1016	MCE family protein	0.269544	6.3688	1.16527	16.886	0.895731	14.8704	0.187356	5.42611	0.199929	3.10831	0.435206	7.19707	-0.0730667	0.802114	1.30177	15.0783	1.14987	14.1348	0.151905	2.17558	1.02878	13.2948	0.641594	9.83068	0.387183	6.46395
ZMO1_ZMO1017	Iron ABC transporter ATP-binding protein	0.156711	2.41836	1.07622	14.0017	0.91951	12.8172	-0.281278	6.05252	-0.322218	3.86785	-0.0575665	0.398001	-0.464049	5.76696	1.14714	11.8846	1.12275	11.726	0.0243856	0.143146	1.00531	10.9169	0.716268	8.52292	0.289037	3.39316
ZMO1_ZMO1018	DUF140 domain-containing protein	0.412212	9.64542	1.38404	18.7527	0.971828	16.0264	-0.239341	7.33253	-0.248195	4.37579	-0.0368536	0.360777	-0.432975	7.6154	1.47643	16.5765	1.16989	14.7952	0.306541	5.49776	1.29165	15.5509	0.773767	11.6919	0.517883	8.81971
ZMO1_ZMO1023	Putative 7-cyano-7-deazaguanine synthase QueC	0.0731201	0.372776	-0.0641239	0.316794	-0.137244	0.847933	0.365613	4.04306	-0.050705	0.159301	0.123024	0.4645	1.02452	6.69375	-0.601736	3.80743	-0.587992	3.70396	-0.0137446	0.038775	0.473488	2.83107	0.313503	1.63441	0.159985	0.654386
ZMO1_ZMO1025	Anaerobic ribonucleoside-triphosphate reductase	0.0548377	0.580892	1.03288	13.6604	0.978037	13.2495	-0.490965	9.68693	-0.214553	2.30457	-0.320946	3.83136	-0.937396	10.3818	1.3943	13.3099	1.28626	12.7053	0.108034	0.904905	0.671454	8.05942	0.669812	8.04306	0.00164126	0.00844689
ZMO1_ZMO1026	Hypothetical protein	-1.17629	6.09027	0.482381	2.12495	1.65867	8.28285	-0.743647	4.6656	-0.263069	0.583814	-0.201295	0.413441	-1.76658	6.45322	1.23414	4.4484	2.44131	8.55388	-1.20717	4.33867	-0.269374	0.602277	0.876025	2.94696	-1.1454	4.08471
ZMO1_ZMO1027	Pyruvate-formate lyase-activating enzyme RflA	-0.230344	0.798677	0.824497	4.27493	1.05484	5.58141	-0.8694	5.63509	-0.782416	2.62067	-0.823481	2.79966	-1.0023	3.5779	0.934441	3.28366	1.14425	4.18358	-0.209812	0.447992	0.714553	2.32653	0.96543	3.4183	-0.250877	0.564438
ZMO1_ZMO1029	ABC transporter related protein	-0.242332	1.60926	0.365413	2.78447	0.607746	5.08258	-1.16186	10.5961	-1.09312	6.47398	-1.55183	8.76126	-0.840617	4.96312	0.23916	0.98255	0.252142	1.05616	-0.0129815	0.0329226	0.491666	2.61085	0.963349	5.72141	-0.471683	2.47311
ZMO1_ZMO1030	Putative EfiE/EfiG/ABC2 family lantabiotic-exporting membrane pepmease	-0.595833	4.67544	0.108233	0.502391	0.704066	5.583	-1.27122	10.8337	-1.01614	5.69949	-1.55701	8.39394	-1.24051	6.905	0.220421	0.813841	0.54582	2.77568	-0.325399	1.38585	-0.00395429	0.00923153	0.862312	4.7955	-0.866266	4.81951
ZMO1_ZMO1032	Dual-specificity RNA methyltransferase RlmN	-0.483398	5.61965	-0.0978026	0.72736	0.385595	4.40812	-0.873138	10.8831	-0.539481	4.35479	-1.17021	9.05858	-0.90972	7.36681	0.087317	0.399814	0.255349	1.67902	-0.168032	0.94616	-0.282922	1.93014	0.515841	4.13701	-0.798763	6.54506
ZMO1_ZMO1033	Cyclopropane fatty-acyl-phospholipid synthase Cfa	-0.117529	1.20542	-0.468187	6.54629	-0.350659	4.88528	0.949498	12.8894	0.611191	6.06193	0.804875	7.79432	1.43243	11.8619	-0.878806	8.38252	-0.664436	6.56784	-0.21437	1.70883	-0.0575685	0.301021	-0.036882	0.177528	-0.0206865	0.0928911
ZMO1_ZMO1034	Calcium-binding EF-hand-containing protein	-1.3252	10.4004	-1.42651	10.9333	-0.101313	0.525779	3.08859	18.3158	2.95893	13.779	2.36923	12.1144	3.93759	15.9549	-1.91584	10.559	-0.885491	5.49152	-1.03035	6.38176	-0.937184	5.81713	0.682865	4.13338	-1.62005	9.3655
ZMO1_ZMO1040	TonB-dependent receptor	0.280505	1.68354	0.553383	4.03397	0.272878	1.62131	-0.497947	4.50776	-1.12617	5.97186	-0.691695	3.48158	0.324029	1.2756	-0.171719	0.54229	-0.234984	0.822532	0.0632651	0.160696	1.27848	6.7422	0.78074	4.02278	0.497745	2.28638
ZMO1_ZMO1044	Large conductance mechanosensitive channel protein	0.987102	4.51023	0.300444	0.956608	-0.686658	2.91748	-0.218051	0.8153	0.333918	0.691131	-0.554784	1.37893	-0.433288	0.982482	0.684047	1.83634	-0.747406	2.06975	1.43145	4.63806	-0.0831592	0.127086	-0.62591	1.62697	0.542751	1.338
ZMO1_ZMO1055	Bifunctional diguanylate cyclase (GGDEF)/phosphodiesterase	1.42472	11.4664	1.26542	10.6026	-0.159291	1.06424	-0.00773391	0.0384579	0.652426	4.27152	-0.398614	2.31512	-0.277014	1.41356	1.73014	10.3592	-0.220091	1.0309	1.95024	11.2276	0.800704	5.34312	-0.0984908	0.358682	0.899195	6.00986
ZMO1_ZMO1060	Superoxide dismutase	-0.734462	8.27932	-0.52881	6.17764	0.205653	2.01804	3.0351	20.403	2.63835	15.085	2.55576	14.8426	3.91119	18.1108	-1.16523	9.06654	-0.472063	3.75162	-0.693169	5.73048	0.107613	0.526065	0.883369	7.2123	-0.775756	6.39915
ZMO1_ZMO1062	Putative peripheral inner membrane phage shock protein pspD	0.304366	1.16536	-0.283451	1.057	-0.587817	2.82892	-0.231631	1.05822	-1.09229	3.95747	-0.663939	2.10578	1.06133	3.82557	-1.36026	5.06125	-1.45045	5.41495	0.0901926	0.161586	0.793358	2.66368	0.274818	0.63523	0.51854	1.50497
ZMO1_ZMO1063	Phage shock protein A PspA	0.248365	1.68912	-0.21959	1.42696	-0.467956	3.83264	0.265587	2.42736	-0.65743	3.80271	-0.265767	1.15217	1.71996	9.55273	-1.40828	8.1753	-1.46082	8.42263	0.0525336	0.149782	0.969104	5.81887	0.524906	2.88046	0.444197	2.3178
ZMO1_ZMO1064	Phage shock protein B PspB	0.32845	1.89939	-0.00644236	0.0189697	-0.334892	1.94995	0.322397	2.4294	-0.483845	2.00702	-0.05701	0.132084	1.50805	7.35245	-1.00239	4.92924	-1.11742	5.52685	0.115032	0.299832	0.989503	4.86063	0.447636	1.80645	0.541867	2.33489
ZMO1_ZMO1065	Phage shock protein C PspC	0.164707	0.672889	-0.0786102	0.263681	-0.243317	1.1415	0.0308921	0.113586	-0.766314	3.32077	-0.288608	0.897708	1.1476	5.27335	-1.03557	4.72236	-0.96142	4.34614	-0.0741462	0.163984	0.878345	3.91493	0.474786	1.77475	0.40356	1.42086
ZMO1_ZMO1075	Signal recognition particle protein	0.0528936	0.286547	0.0627062	0.353187	0.00981263	0.0439493	-1.42723	13.6804	-1.16953	8.27059	-2.00896	12.1276	-1.1032	7.87998	0.0295431	0.0985436	-0.443064	2.99399	0.472607	3.24638	0.0958693	0.38934	0.462689	3.16173	-0.36682	2.3441
ZMO1_ZMO1077	16S rRNA processing protein RimM	-0.0445975	0.334314	0.162721	1.86688	0.207318	2.57803	-1.46227	16.1232	-1.27864	10.9857	-1.70893	13.1332	-1.39925	11.6458	0.223029	1.78916	0.052481	0.267158	0.170548	1.23881	0.102413	0.621278	0.362156	3.37019	-0.259743	2.19725
ZMO1_ZMO1079	Ribosomal protein L19	-0.0193621	0.121704	0.289132	3.76694	0.308494	4.06555	-0.860378	11.8931	-0.628483	6.01781	-1.05582	9.40482	-0.896828	8.28084	0.423305	3.92458	0.228997	1.78173	0.194309	1.42313	0.154959	1.04318	0.387992	3.53659	-0.233033	1.82456
ZMO1_ZMO1080	Hypothetical protein	0.00596522	0.00585146	-0.00542341	0.00531675	-0.0113886	0.0112392	-0.958876	2.4465	-0.330026	0.288834	-1.5587	2.24958	-0.987902	1.20908	0.323515	0.281933	-0.296789	0.25411	0.620304	0.643819	-0.334362	0.293457	0.274012	0.231041	-0.608373	0.627486
ZMO1_ZMO1081	Hypothetical protein	0.985465	7.52117	0.881366	6.80716	-0.104099	0.465474	-0.740859	6.99029	0.0790771	0.216955	-0.892407	4.86902	-1.40925	7.59384	1.62553	8.54848	0.154321	0.494561	1.47121	7.87736	0.137203	0.425458	-0.362519	1.56303	0.499723	2.40975
ZMO1_ZMO1082	Hypothetical protein	0.830493	2.73892	1.60692	5.86332	0.776424	2.50954	-1.95917	8.41024	-1.2005	2.81711	-1.49667	3.70424	-3.18035	7.97433	2.59685	6.66798	1.61827	4.06196	0.978579	2.15468	0.616989	1.14834	-0.0654172	0.0751501	0.682406	1.31881
ZMO1_ZMO1083	Cellulose synthase catalytic subunit (UDP-forming)	0.329047	2.81629	0.524665	4.90387	0.195618	1.40216	-1.10474	11.0553	-0.917462	6.10217	-1.22978	7.95657	-1.16698	7.61042	0.649425	4.22688	0.164219	0.689571	0.485206	2.97045	0.399905	2.31102	0.227018	1.06885	0.172887	0.738647
ZMO1_ZMO1084	Cellulose synthase subunit B BscB	0.165395	0.862393	0.206758	1.16966	0.0413628	0.153743	-0.645635	6.16533	-0.47125	2.24091	-1.15757	6.37387	-0.308086	1.25669	0.125176	0.380774	-0.383379	1.69609	0.508555	2.47826	0.288341	1.14743	0.466105	2.20838	-0.177764	0.597599
ZMO1_ZMO1085	Cellulose synthase operon C domain protein	0.708548	11.3031	0.582188	9.88491	-0.12636	1.95567	-0.219104	4.95886	0.239479	2.87636	-0.465716	6.11869	-0.431075	5.66584	0.917465	10.6613	-0.143681	1.45244	1.06115	11.7242	0.246911	2.99031	-0.109039	0.994781	0.355951	4.62345
ZMO1_ZMO1087	Membrane-bound lytic murein transglycosylase A	0.363307	7.96579	-0.125682	2.51184	-0.488989	10.0194	0.823114	15.4028	0.720527	10.3133	0.569809	8.66488	1.17901	13.9577	-0.354922	5.65989	-0.793588	11.0119	0.438666	6.93933	0.103557	1.20804	-0.18439	2.63502	0.287948	4.52837
ZMO1_ZMO1088	Rare lipoprotein A RlpA	-0.254963	1.85377	-0.403958	3.37655	-0.148995	0.888788	1.03935	10.1757	0.686808	4.20394	0.701349	4.30592	1.72989	9.89156	-0.925501	5.79611	-0.663267	4.03768	-0.262234	1.19854	0.117584	0.412789	0.365277	1.88664	-0.247693	1.1083
ZMO1_ZMO1097	Thioredoxin-domain containing protein	-0.291506	2.44477	-0.416467	3.82575	-0.124961	0.773306	0.648581	7.44171	0.129814	0.514423	0.50254	3.15283	1.31339	8.48149	-1.00826	6.75284	-0.530386	3.37092	-0.477869	2.95909	0.175321	0.765076	0.280464	1.45296	-0.105143	0.39301
ZMO1_ZMO1113	FAD-dependent pyridine nucleotide-disulfide oxidoreductase	-0.395263	3.93564	0.0933867	0.581102	0.48865	4.9965	1.56069	14.2916	1.74743	11.0385	0.805358	5.85511	2.12927	12.4959	-0.0975293	0.393546	-0.173304	0.834785	0.0757751	0.288044	0.284303	1.64329	1.1506	8.10293	-0.866302	6.28884
ZMO1_ZMO1116	Glutamate synthase small subunit	-0.268682	4.40128	-0.575604	9.03734	-0.306922	5.09355	-0.661215	11.4813	-0.264629	2.84186	-0.682875	7.84518	-1.03614	10.7507	-0.189847	1.83061	-0.130289	1.09287	-0.0595586	0.388552	-0.961361	10.2109	-0.483556	5.69797	-0.477805	5.62924
ZMO1_ZMO1117	Glutamate synthase large subunit	-0.381561	5.35928	-0.759931	9.79791	-0.37837	5.31253	-0.687561	10.5323	-0.430348	4.18158	-0.616989	6.13413	-1.01535	9.39723	-0.467432	4.59159	-0.179192	1.34155	-0.28824	2.54964	-1.05243	9.64969	-0.577548	5.74552	-0.474881	4.67274
ZMO1_ZMO1121	MerR family transcriptional regulator	0.278595	2.2457	0.291032	2.37951	0.0124371	0.0505473	0.794959	8.67477	0.280822	1.41821	1.31245	8.3483	0.791607	5.21752	0.0356397	0.10806	0.272858	1.36325	-0.237218	1.12483	0.546424	3.41623	-0.247983	1.19547	0.794407	5.23696
ZMO1_ZMO1126	Fis family transcriptional regulator	-0.0442545	0.0723318	0.427145	1.12887	0.471399	1.29252	-0.845238	3.64521	-1.14423	2.67798	-0.390461	0.626175	-1.00103	2.24674	0.355544	0.553676	0.776682	1.59398	-0.421138	0.692297	0.498746	0.869133	0.166117	0.215588	0.332629	0.507744
ZMO1_ZMO1133	Carbonate dehydratase	-0.132082	1.0863	0.193395	1.83171	0.325476	3.59545	1.82933	16.4092	2.20459	13.6447	1.44266	10.5073	1.84072	12.2933	0.37533	2.78714	0.126445	0.64138	0.248886	1.61069	0.0114591	0.0403532	0.524508	4.19416	-0.513049	4.0885
ZMO1_ZMO1134	Hypothetical protein	-0.231393	1.79211	-0.0802837	0.432674	0.151109	0.999481	1.33006	12.5084	0.951912	6.39303	1.47328	9.26802	1.56498	9.69244	-0.386818	2.24484	0.105258	0.393145	-0.492076	3.06751	0.22625	1.08063	0.19696	0.894371	0.0292906	0.088904
ZMO1_ZMO1136	MauG-like cytochrome-c peroxidase	1.19758	15.5862	1.11767	15.0586	-0.0799195	1.11136	-0.345165	7.98749	0.352936	4.81334	-0.818117	10.1611	-0.570313	7.67546	1.57929	15.0522	-0.203822	2.47481	1.78311	15.9805	0.656041	8.61474	0.0439825	0.322918	0.612058	8.14466
ZMO1_ZMO1137	Phosphoserine phosphatase SerB	0.197386	2.09122	0.165756	1.65036	-0.0316301	0.19434	0.820142	10.9582	0.596863	5.26647	1.05023	8.81504	0.81333	7.11583	0.0575221	0.261656	0.0868214	0.435369	-0.0292994	0.120106	0.27399	2.03949	-0.150082	0.89601	0.424071	3.57697
ZMO1_ZMO1144	Teicoplanin resistance protein VanZ	-0.362156	2.1289	0.346937	2.00961	0.709092	4.86254	-1.11628	8.93026	-1.01468	4.92495	-0.893123	4.27361	-1.44103	6.97846	0.56011	2.39777	0.983044	4.75805	-0.422934	1.64257	0.133763	0.355352	0.43514	1.70765	-0.301377	1.03191
ZMO1_ZMO1145	Ribosomal protein L31	-0.378854	1.11369	0.0155548	0.0271245	0.394408	1.1769	-0.968448	4.83496	-0.797616	1.92008	-0.602022	1.30701	-1.50571	4.28641	0.369599	0.673708	0.84625	2.07952	-0.476651	0.949139	-0.33849	0.599722	-0.0574333	0.0742364	-0.281057	0.470944
ZMO1_ZMO1148	YaeT-like component of outer membrane protein assembly complex	0.203127	4.53854	0.190641	4.22405	-0.0124858	0.132457	-0.64876	13.6277	-0.521059	8.08882	-1.06677	13.2363	-0.358455	5.74226	0.109339	1.30952	-0.366641	5.87364	0.47598	7.49115	0.271943	4.26598	0.341669	5.46825	-0.0697262	0.710033
ZMO1_ZMO1154	Uridylate kinase	-0.125308	1.04611	-0.292445	3.25228	-0.167137	1.5533	-0.94138	11.5822	-0.823059	6.85808	-1.19304	9.33505	-0.808045	6.7428	-0.299952	2.14599	-0.359632	2.72463	0.0596798	0.256749	-0.284938	2.003	0.0253579	0.0966326	-0.310296	2.24528
ZMO1_ZMO1155	Translation elongation factor Ts	-0.0824393	0.455854	-0.370067	3.37193	-0.287628	2.44541	-1.02532	10.7008	-0.863453	5.89605	-1.34371	8.73029	-0.868804	5.93232	-0.367391	2.13637	-0.525079	3.3856	0.157688	0.676139	-0.372743	2.17808	-0.0501761	0.164594	-0.322567	1.7922
ZMO1_ZMO1162	Histidine kinase	0.142033	0.981944	-0.121607	0.795421	-0.26364	2.28147	0.256773	2.8712	-0.550269	3.73657	-0.0870207	0.329679	1.40761	9.29162	-1.10055	7.6219	-1.01096	7.07327	-0.0895912	0.341759	0.857332	6.05802	0.483675	3.192	0.373658	2.28809
ZMO1_ZMO1167	Putative CocE/NonD family hydrolase	0.404478	3.38772	0.672016	5.95954	0.267538	1.98228	-0.902824	9.1905	-0.511779	2.94797	-1.30308	7.94719	-0.89361	5.60211	0.862932	5.40442	0.0628012	0.193308	0.80013	4.98997	0.481101	2.72365	0.472274	2.65921	0.00882639	0.0233979
ZMO1_ZMO1174	Surface antigen (D15)	0.614356	10.7232	0.490177	9.11842	-0.124179	2.07957	-1.01746	16.028	-0.537951	7.41114	-1.90029	16.6069	-0.61415	8.2883	0.528277	7.29383	-0.767247	9.83144	1.29552	13.685	0.452077	6.31903	0.518889	7.17866	-0.0668122	0.561596
ZMO1_ZMO1181	N-formylglutamate amidohydrolase	0.759199	4.3749	1.79008	9.67141	1.03088	6.04619	1.36616	9.19741	1.63298	6.73674	1.44794	6.00563	1.01756	4.11408	2.09779	8.36959	1.24608	5.15091	0.851715	3.32508	1.48237	6.14542	0.81569	3.15124	0.666683	2.43168
ZMO1_ZMO1186	Lytic transglycosylase	0.304836	3.65967	0.174458	1.77572	-0.130377	1.19123	1.51365	15.5718	1.26166	10.1207	1.25764	10.0979	2.02165	13.5963	-0.205537	1.38295	-0.512382	4.47393	0.306844	2.37983	0.554454	4.88118	0.251627	1.8239	0.302827	2.33874
ZMO1_ZMO1195	Glycerol-3-phosphate acyltransferase PlsY	-0.766548	5.85583	-0.743325	5.67748	0.0232235	0.0792978	-0.253389	1.9799	-0.469528	2.16774	0.0203096	0.0475531	-0.310949	1.23616	-0.822614	4.36303	0.188853	0.629366	-1.01147	5.45799	-0.664035	3.3872	-0.142406	0.436298	-0.521629	2.49178
ZMO1_ZMO1202	Transcriptional regulator NrdR	0.148113	0.917389	0.367268	3.11089	0.219155	1.56941	-0.328411	3.48118	0.0282225	0.0815142	-0.00355965	0.00955645	-1.0099	6.49253	0.886327	5.71499	0.722323	4.59996	0.164004	0.660159	-0.151791	0.595983	-0.284013	1.39221	0.132222	0.49786
ZMO1_ZMO1207	Carbon-nitrogen hydrolase	-0.466159	2.92707	0.233212	1.15316	0.699371	4.74252	0.323714	2.37244	0.131859	0.345163	0.820016	3.82854	0.0192663	0.0401266	0.289508	0.964779	1.09975	5.31343	-0.810237	3.77437	0.176916	0.50079	0.298997	1.00819	-0.122081	0.313871
ZMO1_ZMO1209	Potassium transporter Kup	0.555736	9.26407	0.595105	9.74548	0.0393692	0.388697	-0.88057	14.128	-0.551561	6.90189	-1.4698	13.8481	-0.620345	7.65832	0.629497	7.7547	-0.38536	4.81962	1.01486	11.092	0.560713	7.00591	0.464099	5.85248	0.0966145	0.797781
ZMO1_ZMO1211	Glutathione reductase	-0.22969	2.82482	-0.0536748	0.404985	0.176015	1.98883	1.11628	13.8239	0.5053	4.78605	0.853974	7.93754	1.98956	14.0403	-0.795804	7.47338	-0.391777	3.5686	-0.404027	3.70337	0.688455	6.55489	0.743807	7.0389	-0.055353	0.274192
ZMO1_ZMO1212	Glucose-6-phosphate isomerase	0.36837	7.48322	0.318092	6.55284	-0.0502781	0.645224	0.818907	14.6992	0.525882	7.5446	0.862098	10.9805	1.06874	12.565	0.0466625	0.374911	-0.1536	1.83973	0.200262	2.61949	0.589521	8.30363	0.0530434	0.4408	0.536478	7.67526
ZMO1_ZMO1213	Hypothetical protein	-0.629334	2.45239	-0.841532	3.54384	-0.212198	0.564065	0.857742	4.58761	0.356528	0.708402	0.360201	0.718173	1.8565	5.80658	-1.59152	4.94693	-0.960346	2.70789	-0.631171	1.54313	-0.0915473	0.134274	0.53595	1.23276	-0.627498	1.53083
ZMO1_ZMO1216	Signal transduction histidine kinase	-0.103085	0.700189	-0.132619	0.984063	-0.0295335	0.150465	0.639372	8.1285	0.425831	2.97044	0.489708	3.53337	1.00258	7.47128	-0.420992	2.92765	-0.285968	1.75429	-0.135024	0.632376	0.155755	0.765055	0.226901	1.27763	-0.0711463	0.280808
ZMO1_ZMO1222	3-oxoacyl-(acyl-carrier-protein) reductase	-0.284915	2.79144	-0.366664	3.81455	-0.0817494	0.520474	0.662885	8.41647	0.272475	1.65715	0.595502	4.47579	1.12068	8.25268	-0.790765	6.03377	-0.344337	2.27301	-0.446428	3.1785	0.057437	0.219148	0.180838	0.944785	-0.123401	0.566633
ZMO1_ZMO1226	Ribosomal protein S18	-0.0593627	0.19998	0.106011	0.404122	0.165374	0.720752	-0.969207	7.89498	-0.952946	4.53934	-1.05699	5.08298	-0.897685	4.24276	0.0783804	0.184633	0.0857208	0.204916	-0.00734036	0.0148474	0.133641	0.349943	0.245026	0.767211	-0.111385	0.279881
ZMO1_ZMO1235	Fur family ferric uptake regulator	-0.00938053	0.0474942	-0.18598	1.75887	-0.1766	1.63895	1.01793	12.0423	0.454995	3.58535	0.956698	7.72485	1.64211	11.5177	-0.779537	6.42319	-0.519304	4.19068	-0.260232	1.73356	0.407576	3.13098	0.166105	0.937122	0.241471	1.56506
ZMO1_ZMO1236	Zn-dependent alcohol dehydrogenase	-0.808749	7.9695	-0.483515	4.8657	0.325234	3.05041	4.86737	22.9691	4.30186	17.745	4.5594	18.1943	5.74086	19.9797	-1.20301	8.30845	-0.265496	1.46781	-0.937519	6.68752	0.235984	1.24846	0.915963	6.5436	-0.679979	4.83618
ZMO1_ZMO1237	Lactate dehydrogenase	0.813625	5.14235	0.607906	3.69828	-0.205719	0.875471	0.887246	6.84552	1.74663	7.66836	-0.520902	1.9415	1.43601	6.42554	0.763213	3.19728	-1.18418	5.30038	1.94739	8.39477	0.452599	1.60348	0.772739	3.247	-0.320139	0.997243
ZMO1_ZMO1240	2,3-bisphosphoglycerate-dependent phosphoglycerate mutase	0.188191	2.81997	0.884674	12.0468	0.696483	10.3007	1.34645	16.7661	1.14966	11.4232	1.66891	14.2084	1.22079	11.8652	0.849109	9.24925	0.920543	9.81784	-0.0714342	0.482392	0.920239	9.8155	0.472423	5.49793	0.447816	5.19982
ZMO1_ZMO1246	50S ribosomal protein L36	-0.44728	1.05281	0.533766	1.34188	0.981046	3.02676	-0.56169	1.89825	-0.253767	0.31934	-0.0457326	0.0467872	-1.38557	3.02169	1.09967	2.2378	1.65097	3.74802	-0.551297	0.872915	-0.0321366	0.0323943	0.311127	0.411733	-0.343263	0.466652
ZMO1_ZMO1249	Hypothetical protein	-0.199595	0.365849	-0.032069	0.0465405	0.167526	0.294783	-1.21119	4.94038	-1.46929	3.26541	-1.4039	3.08498	-0.760377	1.36155	-0.386525	0.546414	-0.154235	0.177291	-0.23229	0.287793	0.322387	0.432539	0.489288	0.746456	-0.1669	0.194269
ZMO1_ZMO1251	Hypothetical protein	-0.33283	2.01458	-0.271386	1.52604	0.0614435	0.222067	-0.697251	6.15686	0.0222325	0.0492507	-1.65626	8.17084	-0.457726	1.94006	-0.0314073	0.0710722	-0.537823	2.40644	0.506416	2.22202	-0.511365	2.25098	0.66071	3.13606	-1.17208	5.97898
ZMO1_ZMO1252	Putative cytochrome c-type biogenesis protein CcmI/NrfG	-0.118389	0.48074	0.259601	1.37981	0.37799	2.29739	-1.50754	11.1734	-0.880287	4.273	-2.09269	9.58307	-1.54965	7.53805	0.594283	2.64005	0.106469	0.273403	0.487814	2.03294	-0.0750814	0.180991	0.649511	2.95905	-0.724592	3.39216
ZMO1_ZMO1257	Hypothetical protein	-0.14817	0.290721	1.00104	3.57621	1.14921	4.20863	-0.897526	3.99732	-0.998249	2.29176	-0.666473	1.32386	-1.02786	2.38213	1.01584	2.34543	1.3299	3.31307	-0.314058	0.482363	0.986237	2.25521	0.968519	2.20142	0.0177181	0.0197623
ZMO1_ZMO1260	TonB-dependent receptor	-0.0396832	0.172644	-0.3165	2.52787	-0.276817	2.11685	0.700596	7.5745	0.0114686	0.0311082	0.920575	5.85917	1.16974	7.336	-0.895638	5.69978	-0.401402	2.18891	-0.494236	2.87339	0.262637	1.22802	-0.152233	0.588063	0.41487	2.2872
ZMO1_ZMO1261	ABC transporter substrate-binding protein aliphatic sulfonates family SsuA	-0.38071	0.471251	-0.98284	1.68941	-0.60213	0.86385	0.518071	0.92753	-0.389907	0.31429	1.00684	1.0855	0.937286	0.984275	-1.64644	2.12463	-0.567355	0.50415	-1.07908	1.19375	-0.319244	0.24673	-0.636905	0.586143	0.317661	0.245271
ZMO1_ZMO1263	Aliphatic sulfonates transport ATP-binding subunit SsuB	-0.455674	1.04645	-0.394971	0.861277	0.060703	0.0894004	0.153461	0.328642	-0.606551	0.963367	0.112475	0.120348	0.954458	1.79277	-1.17548	2.37113	-0.360289	0.482128	-0.815187	1.44494	0.385533	0.526249	0.481695	0.705689	-0.0961613	0.101205
ZMO1_ZMO1268	Hypothetical protein	2.74891	19.5093	2.93933	20.0291	0.190417	2.33638	1.06581	13.7905	0.95612	8.98927	1.084	9.87015	1.15729	10.3376	2.83874	17.078	0.153771	1.08972	2.68497	16.6493	3.03992	17.6059	0.227062	1.8586	2.81286	17.0074
ZMO1_ZMO1271	Siroheme synthase CysG	-0.236109	3.32815	-0.923913	11.6643	-0.687804	9.5347	1.7662	18.1251	1.23781	11.2672	1.03217	9.95488	3.02861	18.0476	-1.81931	14.141	-1.68602	13.5659	-0.133293	0.974113	-0.0285132	0.142556	0.310413	3.03851	-0.338926	3.38981
ZMO1_ZMO1272	N-succinylglutamate 5-semialdehyde dehydrogenase	0.197207	1.28863	0.47655	4.07134	0.279343	2.07217	-0.604595	6.48141	-0.734252	4.48989	-1.02678	6.36126	-0.0527509	0.156293	0.1358	0.490604	-0.207672	0.861073	0.343472	1.71448	0.817301	5.04915	0.766359	4.70858	0.0509421	0.150212
ZMO1_ZMO1276	Hypothetical protein	-0.168042	0.753751	0.579048	3.891	0.74709	5.17546	0.00325478	0.0115609	0.240031	0.763922	0.502022	2.08924	-0.732289	3.40127	1.06521	5.22027	1.36425	6.67255	-0.299038	1.02935	0.0928873	0.229904	0.129934	0.345313	-0.0370467	0.0815553
ZMO1_ZMO1284	Sorbitol dehydrogenase cytochrome c subunit	0.42298	4.42385	0.50933	5.40934	0.0863499	0.54819	0.713901	8.82166	1.07575	7.87964	0.542186	3.9507	0.523763	3.79264	0.785326	5.90536	0.0955613	0.400239	0.689765	5.16936	0.233334	1.31262	0.0771386	0.30675	0.156196	0.759456
ZMO1_ZMO1285	Solbitol dehydrogenase large subunit	0.286683	2.13702	0.216711	1.46093	-0.0699722	0.327922	1.03298	10.0476	1.48313	8.7332	0.734893	4.47944	0.880925	5.44627	0.517814	2.9425	-0.142988	0.522459	0.660802	3.96518	-0.0843919	0.270059	0.00304366	0.00782753	-0.0874356	0.28188
ZMO1_ZMO1286	Sorbitol dehydrogenase small subunit	0.342265	2.73168	0.27089	2.00554	-0.0713749	0.339981	0.827865	8.56639	1.38683	8.33961	0.31009	1.50386	0.786675	4.87934	0.570967	3.3643	-0.309668	1.50105	0.880635	5.49735	-0.0291865	0.0816858	0.166918	0.64798	-0.196104	0.803832
ZMO1_ZMO1287	Putative UDP-glucose-glycogen glucosyltransferase	0.0544692	0.165426	-0.319208	1.58902	-0.373677	1.96889	-0.764136	5.91272	-0.453473	1.59888	-1.05309	4.65133	-0.785841	3.29884	-0.153024	0.375926	-0.507304	1.863	0.35428	1.13934	-0.485392	1.75449	-0.24005	0.672515	-0.245342	0.692324
ZMO1_ZMO1289	Putative transglycosylase-associated protein	0.587616	3.3953	1.01451	6.1989	0.426896	2.25324	1.27517	9.00739	1.95943	8.18975	0.798663	3.23278	1.06741	4.55421	1.46052	6.30631	0.292523	0.839388	1.168	5.02552	0.568504	2.07933	0.56127	2.04386	0.00723394	0.0130758
ZMO1_ZMO1291	Peptidase S10 serine carboxypeptidase	0.985155	7.02259	1.07542	7.58772	0.0902624	0.352678	-1.54735	11.5576	-1.74862	8.52007	-1.85348	8.91962	-1.03997	5.27959	0.721093	3.48259	-0.316492	1.16678	1.03758	5.26689	1.42974	7.1876	0.497017	2.15953	0.932725	4.69652
ZMO1_ZMO1299	Putative capsular polysaccharide biosynthesis protein BcbG	0.429046	2.09363	0.718265	4.0187	0.28922	1.22222	-0.449806	2.90536	-0.0253645	0.0446466	-0.553363	1.84886	-0.770691	2.86548	1.09093	4.36257	0.397884	1.17677	0.693045	2.4975	0.345602	0.970363	0.180556	0.412063	0.165047	0.368069
ZMO1_ZMO1301	Hypothetical protein	-0.641434	1.87927	0.417749	1.04456	1.05918	3.59496	-0.405976	1.32653	-0.0542912	0.0599038	-0.40477	0.627479	-0.758866	1.47293	0.770036	1.50276	1.23623	2.83015	-0.466195	0.757458	0.0654618	0.0731535	0.882135	1.80936	-0.816673	1.62879
ZMO1_ZMO1302	Lipoate-protein ligase B	-0.113241	0.744228	1.04323	9.77595	1.15648	10.5128	-0.545209	6.78061	-0.715152	5.14789	-0.556843	3.88892	-0.363632	2.27173	0.867474	6.25894	1.05987	7.5182	-0.192395	0.95385	1.21899	8.44995	1.25308	8.63797	-0.0340867	0.113486
ZMO1_ZMO1316	Polysaccharide biosynthesis protein	-0.249487	1.85115	-0.0479309	0.2162	0.201556	1.38277	-0.990485	9.97946	-0.836017	5.33504	-1.02714	6.54387	-1.1083	7.01942	0.0882115	0.296386	0.242139	1.10525	-0.153928	0.600235	-0.184073	0.761446	0.160974	0.636757	-0.345047	1.79591
ZMO1_ZMO1320	16S rRNA C967 or C1407 C5-methylase RsmB/RsmF family	-0.157239	1.0336	-0.00964854	0.0388634	0.147591	0.947996	-1.14587	11.2944	-1.08238	7.09924	-1.1089	7.25427	-1.24632	8.02016	0.0723235	0.243694	0.216299	0.995225	-0.143975	0.576574	-0.0916206	0.324568	0.0788828	0.270438	-0.170503	0.721342
ZMO1_ZMO1324	HPr kinase	1.07524	8.95218	1.60522	11.8276	0.529986	4.61402	-0.000652309	0.00290928	-0.0424657	0.122936	0.0611293	0.185965	-0.0206206	0.0561801	1.5943	9.28118	0.570861	3.35295	1.02344	6.36498	1.61615	9.37642	0.489111	2.75952	1.12703	6.96324
ZMO1_ZMO1334	Polyisoprenoid-binding periplasmic YceI-like protein	0.0424481	0.124546	-0.465956	2.6326	-0.508404	2.9446	0.744083	5.74778	0.0973015	0.216545	1.06245	4.68817	1.0725	4.737	-0.953555	4.14953	-0.513429	1.8892	-0.440126	1.5312	0.0216429	0.0415877	-0.503379	1.83922	0.525022	1.94713
ZMO1_ZMO1335	Flavoprotein WrbA	-0.241629	4.24874	-0.797643	11.9231	-0.556014	9.31935	2.37381	21.8326	1.55552	14.3335	2.40469	17.6717	3.16122	19.7895	-1.60049	14.55	-0.934281	10.5455	-0.666213	8.18153	0.00520867	0.0281115	-0.177746	1.85373	0.182955	1.92769
ZMO1_ZMO1337	Hydroquinone detoxification protein	-0.318661	1.99727	-0.0919589	0.379331	0.226702	1.25428	1.02891	8.92298	0.747817	3.81658	0.479288	2.16943	1.85963	9.21852	-0.647865	3.20522	-0.463469	2.07406	-0.184396	0.593997	0.463948	2.07693	0.916873	4.81436	-0.452925	2.01084
ZMO1_ZMO1341	Zn-dependent metalloprotease	-0.0118819	0.0575549	-0.0596663	0.359875	-0.0477844	0.274049	1.05008	11.8709	1.21353	8.96561	0.752449	5.88692	1.18427	8.79721	-0.0450362	0.169961	-0.263693	1.63911	0.218657	1.26769	-0.0742963	0.307531	0.168124	0.884913	-0.242421	1.4607
ZMO1_ZMO1344	2,5-diketo-D-gluconate reductase A	0.0740863	0.306152	-0.391209	2.77138	-0.465295	3.44557	3.20006	17.694	2.93967	12.8581	2.1276	10.4791	4.53291	16.1457	-1.18783	6.54286	-1.66795	8.76323	0.480121	2.30262	0.405416	1.83467	0.737364	3.9492	-0.331948	1.39578
ZMO1_ZMO1350	Putative nucleotide-utilizing enzyme	-0.271502	3.94795	-0.266943	3.87001	0.00455886	0.0290972	0.994484	13.7434	0.790644	8.12334	1.15423	10.7734	1.03857	10.014	-0.390908	4.03162	0.0623887	0.361175	-0.453297	4.76656	-0.142978	1.07526	-0.0532709	0.297255	-0.089707	0.574637
ZMO1_ZMO1352	Intergral membrane protein	-0.0921921	0.394205	-0.497935	3.67344	-0.405742	2.849	0.614623	5.7972	-0.268714	1.02323	0.162049	0.520516	1.95053	9.75145	-1.60756	8.40941	-1.29999	7.01348	-0.307574	1.23139	0.61169	3.08958	0.4885	2.30984	0.12319	0.367142
ZMO1_ZMO1356	Chromosomal replication initiator protein DnaA	-0.0436479	0.243974	-0.353672	3.73537	-0.310024	3.1801	-0.871779	10.4662	-0.753431	5.85772	-1.3154	9.48399	-0.546512	4.14514	-0.457131	3.34905	-0.694466	5.3914	0.237334	1.40658	-0.250212	1.51237	0.0744181	0.305784	-0.32463	2.15363
ZMO1_ZMO1372	Short-chain dehydrogenase/reductase SDR	0.567738	3.67845	-0.00976109	0.0280388	-0.577499	3.75423	2.37967	14.3129	2.51844	10.6499	1.21485	5.80885	3.40573	12.8743	-0.453403	1.75386	-1.67294	7.80527	1.21954	5.8313	0.433881	1.65164	0.517942	2.0997	-0.0840609	0.197939
ZMO1_ZMO1373	Hypothetical protein	-0.915866	2.77713	-0.995339	3.08707	-0.0794726	0.123538	4.24083	13.359	3.64137	8.2982	3.63848	8.29284	5.44264	11.1338	-1.89597	4.40777	-0.98155	1.92432	-0.91442	1.74786	-0.0947073	0.102209	0.822605	1.51243	-0.917312	1.7554
ZMO1_ZMO1374	NAD-dependent epimerase/dehydratase	0.0791581	0.838028	-0.200556	2.93841	-0.279714	4.38687	0.677418	11.3424	0.371625	4.08384	0.582606	6.55239	1.07802	10.7252	-0.553756	6.24288	-0.527423	5.95257	-0.0263324	0.140037	0.152643	1.28012	-0.0320053	0.174907	0.184649	1.66206
ZMO1_ZMO1375	Ribonuclease III	-0.013616	0.0887356	-0.257021	3.53547	-0.243405	3.30743	0.760005	11.4581	0.409401	4.07223	0.684092	6.9349	1.18652	10.7008	-0.645581	6.57321	-0.49462	5.02985	-0.150961	1.10019	0.13154	0.911573	0.00781082	0.0341304	0.123729	0.83895
ZMO1_ZMO1377	Hypothetical protein	-0.389792	2.07198	-0.585575	3.49938	-0.195783	0.809559	0.588586	4.46444	0.245385	0.688515	0.388354	1.28483	1.13202	5.00881	-1.02889	4.5108	-0.567616	2.15483	-0.461277	1.627	-0.142258	0.341438	0.17605	0.446369	-0.318308	0.978253
ZMO1_ZMO1380	AraC family transcriptional regulator	0.259167	1.05794	0.261526	1.07114	0.00235921	0.00565773	1.36646	9.10174	1.30715	5.33776	2.03302	8.06452	0.759196	2.82705	0.535505	1.77904	0.639273	2.25824	-0.103768	0.211014	-0.0124533	0.0214907	-0.634554	2.2361	0.622101	2.17778
ZMO1_ZMO1381	Aminoglycoside phosphotransferase	-0.0160498	0.025715	-0.603831	1.88161	-0.587781	1.81407	0.669215	2.819	-0.191132	0.263028	0.687849	1.40013	1.51093	3.90797	-1.45486	3.73659	-0.99932	2.32318	-0.455541	0.79742	0.2472	0.360374	-0.176241	0.238706	0.423441	0.722881
ZMO1_ZMO1382	Aspartate aminotransferase family protein	0.412609	1.61896	-0.3389	1.23577	-0.751508	3.54556	0.538686	3.01739	0.00311861	0.00452335	0.439339	1.09668	1.1736	3.99029	-0.924141	2.98106	-1.11864	3.77067	0.194499	0.374431	0.246342	0.505788	-0.384377	0.913726	0.630719	1.80017
ZMO1_ZMO1392	Hypothetical protein	-0.42217	4.65302	-0.592624	6.58095	-0.170454	1.46447	0.552026	7.41551	0.13778	0.683924	0.419914	3.06518	1.09838	8.33488	-1.07293	8.17679	-0.509689	3.88308	-0.563238	4.35898	-0.112322	0.522777	0.168781	0.898737	-0.281103	1.80682
ZMO1_ZMO1400	Hypothetical protein	-0.181118	1.8902	-0.0977211	0.813402	0.0833968	0.65786	-0.790669	10.7727	-0.745138	6.63464	-1.13207	9.41351	-0.494798	4.34266	-0.222891	1.56386	-0.235239	1.68353	0.0123477	0.0478833	0.0274487	0.113092	0.402032	3.39723	-0.374583	3.11179
ZMO1_ZMO1401	Exodeoxyribonuclease III XthA	-0.244873	2.98461	-0.0191312	0.117045	0.225742	2.68942	1.12065	13.6962	0.996107	8.83942	1.02689	9.04983	1.33897	10.9387	-0.190562	1.34231	0.0697009	0.354551	-0.260263	2.0534	0.1523	0.987133	0.381783	3.37111	-0.229484	1.73158
ZMO1_ZMO1402	Iron-sulfur cluster assembly accessory protein	-0.113191	0.370945	0.0591889	0.170705	0.17238	0.637512	1.40414	9.51814	1.0699	4.44886	1.19706	5.03286	1.94547	7.98646	-0.378597	1.15614	-0.201823	0.497982	-0.176774	0.420305	0.496974	1.67927	0.546583	1.91121	-0.0496084	0.095052
ZMO1_ZMO1403	Peptidase M23	0.512781	9.0436	0.453742	8.20747	-0.0590385	0.700267	1.50359	18.608	1.86245	16.0235	1.39102	13.8003	1.2573	13.0394	0.756314	9.33652	0.00782133	0.0447619	0.748492	9.26383	0.151171	1.57264	-0.125898	1.22336	0.277069	3.48176
ZMO1_ZMO1406	Alpha/beta hydrolase fold protein	-0.14492	1.79659	-0.242361	3.50694	-0.0974401	1.04275	0.739302	11.6378	0.5996	6.43916	1.03769	10.1111	0.58061	6.24381	-0.232866	2.13462	0.131102	0.974119	-0.363968	3.76992	-0.251856	2.36919	-0.325982	3.29766	0.0741268	0.457311
ZMO1_ZMO1408	S9 family peptidase	0.35301	3.88356	0.386282	4.31107	0.0332718	0.184713	-0.804516	10.1386	-1.10241	8.50104	-0.743236	5.98119	-0.567906	4.50426	0.119032	0.579436	-0.054393	0.218799	0.173425	0.959374	0.653532	5.24633	0.120937	0.591638	0.532596	4.18765
ZMO1_ZMO1410	Bacterioferritin	-0.419007	1.22838	-0.145734	0.307685	0.273273	0.687571	2.13262	9.61733	2.02124	5.70241	1.96838	5.55067	2.40825	6.75556	-0.339236	0.57873	0.0533372	0.0664562	-0.392574	0.702097	0.0477691	0.0590956	0.49321	0.9554	-0.44544	0.831992
ZMO1_ZMO1413	Ribosomal-protein-alanine N-acetyltransferase	-0.732603	7.96699	0.633444	7.02056	1.36605	12.4008	-0.631262	8.32838	-1.29034	9.47126	-0.307756	2.05225	-0.295686	1.9445	0.136114	0.676179	1.36001	9.84269	-1.2239	9.10175	1.13077	8.55677	1.37208	9.90546	-0.241309	1.47384
ZMO1_ZMO1414	TRNA(adenosine(37)-N6)-threonylcarbamoyltransferase complex dimerization subunit type 1 TsaB	-0.361932	4.37263	0.661107	7.91469	1.02304	10.9696	-0.779886	10.4724	-1.43238	10.8968	-0.638805	5.55332	-0.268473	1.93998	0.0791534	0.379266	0.837873	7.19882	-0.758719	6.57436	1.24306	9.87755	1.2082	9.67601	0.0348561	0.143214
ZMO1_ZMO1415	Nfu/NifU-like scaffold protein	-0.538685	7.64021	0.483225	6.94047	1.02191	12.1614	-0.441509	7.66516	-1.12177	10.31	-0.536337	5.48743	0.333577	3.18846	-0.244447	2.13004	0.586953	6.00922	-0.8314	8.22126	1.2109	10.8622	1.45687	12.2211	-0.24597	2.14781
ZMO1_ZMO1417	Putative DEAD/DEAH box helicase	0.53702	4.2758	-0.108483	0.520047	-0.645504	5.23277	-0.798624	7.76528	-0.649227	3.55476	-1.38227	7.76059	-0.364372	1.6732	-0.250911	1.00313	-1.15445	6.60822	0.903544	5.17632	0.0339442	0.0879036	-0.136553	0.447657	0.170497	0.596935
ZMO1_ZMO1422	Peptidase M16 domain protein	1.17948	10.0129	1.25379	10.4507	0.0743141	0.383297	-0.605807	6.88085	-0.275929	1.38332	-0.894334	5.90825	-0.647158	4.17499	1.4394	8.97662	-0.0492738	0.155246	1.48868	9.21047	1.06818	6.99349	0.197902	0.877692	0.870273	5.74929
ZMO1_ZMO1423	Peptidase M16 domain protein	0.875887	10.0212	0.705193	8.50849	-0.170694	1.7342	-0.275046	4.13861	0.298638	2.30952	-0.190802	1.25622	-0.932974	8.0586	1.321	10.4824	0.200392	1.34378	1.12061	9.31343	0.089387	0.455877	-0.54178	4.78283	0.631167	5.61991
ZMO1_ZMO1424	ATP-dependent chaperone ClpB	-0.368636	6.94042	-0.934282	13.5156	-0.565646	9.82847	2.88416	23.7789	1.94792	16.4732	2.77278	19.1997	3.93178	21.9133	-1.92621	16.3871	-1.14515	12.4435	-0.781068	9.65939	0.0576498	0.439635	0.013854	0.0834423	0.0437958	0.311818
ZMO1_ZMO1425	Thiamine monophosphate synthase	-0.33706	2.48904	-0.439528	3.48481	-0.102468	0.500304	1.77448	13.6907	1.3733	7.89718	1.89991	10.1421	2.05022	10.69	-0.777989	4.53073	-0.177622	0.653115	-0.600367	3.33955	-0.101067	0.317708	-0.0273137	0.0715864	-0.073753	0.217506
ZMO1_ZMO1426	DNA repair protein RadC	1.5252	5.67426	2.1459	7.79337	0.620695	1.91122	1.47144	6.67318	1.59786	4.0946	1.47563	3.72837	1.34084	3.3187	2.2744	5.98326	0.688087	1.37031	1.58632	4.06029	2.01739	5.29642	0.553302	1.01605	1.46409	3.69351
ZMO1_ZMO1429	NodT family RND efflux system outer membrane lipoprotein	-0.554793	10.291	1.01099	14.7512	1.56579	18.1105	-0.60048	12.3537	-0.661478	9.08488	-0.450491	6.55444	-0.689471	9.37406	1.02499	12.2452	1.68528	16.0076	-0.660287	9.07235	0.996998	12.0399	1.4463	14.8387	-0.449299	6.53813
ZMO1_ZMO1430	MFP subunit of RND efflux system transporter	-0.660231	9.86145	0.695721	10.235	1.35595	15.2041	-0.397609	7.77024	-0.51013	5.89386	-0.206626	1.99862	-0.47607	5.49587	0.678691	7.67403	1.49067	13.2947	-0.811983	8.883	0.712751	7.9982	1.22123	11.8084	-0.508478	5.87486
ZMO1_ZMO1431	DUF1656 domain-containing protein	-1.02171	6.17826	0.939638	5.686	1.96135	10.5462	-1.0892	7.86649	-0.82587	3.32613	-0.812432	3.2593	-1.6293	6.91749	1.34135	5.74005	2.36979	9.42517	-1.02843	4.31583	0.537921	1.90277	1.55292	6.61748	-1.015	4.25153
ZMO1_ZMO1432	Membrane protein component of efflux system	-0.761026	12.7947	0.969784	14.6241	1.73081	19.079	-0.147	3.64696	-0.137325	1.63127	0.0492849	0.413812	-0.352959	5.2714	1.0776	12.8041	1.93193	17.2496	-0.854331	11.0876	0.861967	11.1525	1.52969	15.4567	-0.667721	9.32408
ZMO1_ZMO1437	Lysine transporter LysE	1.07904	10.7482	0.281717	2.92153	-0.797323	8.61289	-0.875417	10.7019	-0.736953	5.89487	-1.04281	8.08409	-0.846489	6.73367	0.336485	2.34601	-0.895482	7.08835	1.23197	9.22441	0.226949	1.37547	-0.699163	5.59037	0.926112	7.30392
ZMO1_ZMO1440	Hypothetical protein	0.583302	4.03047	0.417083	2.66356	-0.16622	0.765805	-0.827444	7.1261	-0.804651	3.91476	-1.34524	6.72661	-0.332438	1.22783	0.180976	0.541657	-0.672622	3.14869	0.853598	4.19318	0.653189	3.03482	0.340183	1.2673	0.313007	1.1304
ZMO1_ZMO1447	Conjugative transfer protein GumN	-0.286329	3.4191	-0.425908	5.36769	-0.139578	1.32014	0.786783	10.7229	0.602384	5.36824	0.620494	5.53503	1.13747	9.43324	-0.693452	6.18434	-0.398067	3.34805	-0.295384	2.28275	-0.158364	0.976016	0.11891	0.663329	-0.277274	2.09791
ZMO1_ZMO1449	Mannitol-1-phosphate dehydrogenase	-0.345385	3.75113	-0.0322159	0.176439	0.313169	3.33087	1.23953	13.2639	1.19724	9.01705	0.874819	6.93253	1.64654	11.2931	-0.256868	1.62732	-0.0726914	0.307194	-0.184176	1.03101	0.192436	1.09483	0.699029	5.5823	-0.506593	3.91679
ZMO1_ZMO1451	Purine nucleoside permease	-0.164998	2.69952	0.194323	3.32	0.359322	6.50495	-1.1753	16.4713	-1.35882	13.3929	-1.04195	11.4176	-1.12511	11.9835	0.0774677	0.608823	0.400904	5.12844	-0.323436	4.03721	0.311179	3.85823	0.31774	3.95421	-0.00656062	0.0360922
ZMO1_ZMO1456	LysE family translocator	-0.167019	0.251446	0.754313	1.81456	0.921333	2.37306	-1.50025	5.40734	-1.49322	2.83356	-1.73391	3.41746	-1.27362	2.30261	0.644516	0.91027	0.691189	1.00127	-0.0466731	0.0419154	0.864111	1.36008	1.15148	2.01225	-0.287365	0.318938
ZMO1_ZMO1457	Major facilitator superfamily transporter	0.853239	9.95484	0.494102	6.31915	-0.359137	4.53716	4.21383	23.6685	4.80474	20.414	4.83249	20.4587	3.00428	16.7807	1.39433	10.9962	0.55497	4.99982	0.839361	7.4724	-0.406128	3.49372	-1.27324	10.339	0.867117	7.68515
ZMO1_ZMO1458	Hypothetical protein	0.509573	4.35522	0.300573	2.26007	-0.209	1.37987	3.27824	18.7136	3.66118	15.3352	3.7434	15.5049	2.43014	12.242	0.916093	5.63827	0.44763	2.42007	0.468463	2.56872	-0.314948	1.50555	-0.86563	5.31844	0.550683	3.15848
ZMO1_ZMO1459	Nicotinamide mononucleotide transporter PnuC	-0.419629	1.70405	0.409053	1.64568	0.828682	4.08058	-0.305717	1.45787	-0.309753	0.702312	-0.0541601	0.0872224	-0.553239	1.54817	0.530795	1.4627	1.07822	3.69852	-0.547425	1.52592	0.28731	0.635504	0.579142	1.64822	-0.291832	0.648785
ZMO1_ZMO1463	TonB-dependent receptor	-0.532346	1.15492	-0.953651	2.54504	-0.421304	0.839392	0.00530172	0.00810421	-0.603449	0.853983	0.399465	0.494506	0.219889	0.236111	-1.36532	2.5861	-0.331516	0.389955	-1.0338	1.78378	-0.541982	0.738894	-0.511093	0.683178	-0.0308894	0.0278558
ZMO1_ZMO1465	Putative amino acid permease	-0.28316	2.87969	-0.14817	1.20514	0.13499	1.06059	-1.27963	13.389	-1.22471	9.06895	-1.32344	9.61166	-1.29075	9.43561	-0.115153	0.538725	0.118642	0.560118	-0.233795	1.40081	-0.181188	0.987492	0.151337	0.773629	-0.332525	2.2597
ZMO1_ZMO1466	Putative alpha/beta hydrolase	-0.118361	0.452159	0.0650744	0.217112	0.183435	0.804553	3.16186	16.3947	2.77195	11.2627	3.82619	13.6616	2.88745	11.5622	0.00732498	0.0144915	0.652805	2.80286	-0.64548	2.76251	0.122824	0.307005	-0.285935	0.917944	0.408759	1.49797
ZMO1_ZMO1467	ABC-2 type transporter	0.306092	0.948411	0.275261	0.821178	-0.0308303	0.0612548	-0.785465	4.25873	-0.500853	1.15786	-0.77148	2.08863	-1.08406	3.24708	0.566866	1.37251	0.125461	0.197492	0.441405	0.973969	-0.016343	0.0220567	-0.187121	0.318626	0.170778	0.284979
ZMO1_ZMO1468	Hypothetical protein	0.487822	1.5286	0.431268	1.29066	-0.0565542	0.103873	-0.363635	1.34897	0.442064	0.831486	-0.767709	1.769	-0.765259	1.76132	1.03493	2.63506	-0.0577793	0.0729583	1.09271	2.82631	-0.172394	0.250058	-0.0553292	0.0696454	-0.117065	0.159138
ZMO1_ZMO1470	Transglycosylase domain-containing protein	0.798187	8.60985	0.664308	7.38661	-0.133879	1.07028	-1.05703	12.0725	-0.539588	4.21338	-1.30528	9.61928	-1.32623	9.73182	1.05763	8.16846	-0.123404	0.601431	1.18103	8.92063	0.270989	1.74991	-0.144354	0.740753	0.415343	3.07359
ZMO1_ZMO1471	GTP-binding protein TypA/BipA	-0.181604	1.10905	-0.424177	3.43132	-0.242573	1.64991	-0.914091	9.01869	-0.651966	3.79394	-1.06095	6.39683	-1.02936	6.21386	-0.23548	0.984891	-0.258365	1.11816	0.0228853	0.0607319	-0.612875	3.5222	-0.226781	0.935629	-0.386094	1.93762
ZMO1_ZMO1475	TonB-dependent receptor plug domain	-0.452468	0.721511	-0.896963	1.8348	-0.444495	0.70457	-0.0397191	0.0529699	-0.626449	0.701338	0.434273	0.43486	0.0730183	0.0564131	-1.2467	1.79208	-0.263867	0.235687	-0.982829	1.2939	-0.547229	0.586387	-0.625122	0.699357	0.077893	0.0604157
ZMO1_ZMO1476	Hypothetical protein	0.231094	0.511439	0.860817	2.98673	0.629724	1.98163	-0.392191	1.36932	-0.0447579	0.0519046	0.0903812	0.110682	-1.2222	3.00169	1.44954	3.70389	1.28601	3.19978	0.163524	0.217501	0.272098	0.4046	-0.0265651	0.0301264	0.298663	0.455449
ZMO1_ZMO1477	Hypothetical protein	-0.0634501	0.122411	0.751982	2.84848	0.815432	3.15584	-1.13456	5.77314	-0.777393	1.88245	-0.883035	2.23406	-1.74326	5.10009	1.23492	3.43478	1.24555	3.47094	-0.0106288	0.0130507	0.269047	0.451679	0.385318	0.722788	-0.116271	0.164019
ZMO1_ZMO1478	6-phosphogluconolactonase	0.0778945	0.969634	0.0586631	0.661721	-0.0192314	0.167178	1.25402	16.9273	0.776003	9.26344	1.8105	15.5299	1.17555	12.2676	-0.141111	1.3616	0.298243	3.6435	-0.439354	5.60878	0.258437	3.05383	-0.336706	4.20243	0.595143	7.46976
ZMO1_ZMO1482	Outer membrane autotransporter barrel domain protein	-0.186868	2.37322	-0.455333	6.58977	-0.268466	3.74931	0.569877	9.42499	-0.0716463	0.412593	0.548014	5.6288	1.23326	11.0194	-1.10779	10.2438	-0.61109	6.26995	-0.496698	5.08075	0.197121	1.59817	0.0741589	0.431031	0.122962	0.837831
ZMO1_ZMO1485	Deoxyguanosinetriphosphate triphosphohydrolase	-0.78661	8.58054	-0.86516	9.23774	-0.0785493	0.531249	1.49346	14.7499	0.936753	7.43472	1.42208	10.3029	2.12154	13.2497	-1.45755	10.4801	-0.42828	3.23525	-1.02927	8.0555	-0.272767	1.79052	0.271181	1.77638	-0.543948	4.30283
ZMO1_ZMO1496	Phosphoenolpyruvate carboxylase	-0.159121	2.01206	0.695406	9.65994	0.854526	11.1414	-0.255457	4.66518	-0.295985	2.88515	-0.0371765	0.194744	-0.43321	4.55699	0.764018	7.92566	1.05254	10.1426	-0.288525	2.7924	0.626793	6.65189	0.656509	6.94184	-0.0297164	0.150537
ZMO1_ZMO1497	Amino acid/polyamine transporter	0.479261	7.35815	0.436103	6.75818	-0.043158	0.368435	-1.15792	15.1868	-0.890397	9.19564	-1.38287	12.3806	-1.20048	11.3359	0.591146	6.49574	-0.134351	1.04002	0.725497	7.80309	0.281059	2.81769	0.0480349	0.274512	0.233024	2.20452
ZMO1_ZMO1509	Peptide chain release factor 1	-0.225385	2.88573	0.00290959	0.0171055	0.228294	2.93326	-0.844413	12.0011	-0.62493	6.18272	-0.820767	7.9106	-1.08754	9.84899	0.234216	1.92204	0.361682	3.38082	-0.127466	0.836794	-0.228396	1.85764	0.0949062	0.564992	-0.323303	2.93841
ZMO1_ZMO1510	Protein-(glutamine-N5) methyltransferase release factor-specific	-0.326365	3.17944	0.00993105	0.0448294	0.336296	3.30007	-0.957773	10.7737	-0.950824	6.96123	-0.580461	4.18709	-1.34204	9.26338	0.205537	1.07564	0.717083	5.28292	-0.511546	3.60739	-0.185675	0.936228	-0.0444912	0.156878	-0.141183	0.64772
ZMO1_ZMO1511	Hypothetical protein	0.0684291	0.40748	0.0297095	0.150337	-0.0387195	0.203988	-1.18891	12.5103	-0.797086	6.00236	-1.64271	10.8462	-1.12693	8.20083	0.194632	1.02575	-0.296606	1.82694	0.491238	3.51808	-0.135213	0.627967	0.219167	1.20704	-0.35438	2.32017
ZMO1_ZMO1520	Hypothetical protein	-0.172378	0.511228	1.11267	5.61567	1.28504	6.46943	-1.60549	9.27571	-1.01741	3.4396	-1.28053	4.50485	-2.51852	8.59116	1.86322	6.62302	1.90404	6.75775	-0.0408175	0.0642082	0.362113	0.864329	0.666051	1.98787	-0.303938	0.683054
ZMO1_ZMO1521	Hypothetical protein	1.27346	5.15229	2.26606	8.74932	0.9926	3.89741	-2.75341	11.5872	-2.3774	6.78387	-4.01973	10.3437	-1.8631	5.33939	2.00891	5.76775	-0.0857152	0.113405	2.09463	6.01256	2.52321	7.16048	2.07091	5.94536	0.4523	0.869658
ZMO1_ZMO1522	TonB-dependent receptor	1.5769	13.1606	2.2914	15.9999	0.714498	7.52571	-2.81808	19.1601	-3.81193	17.2487	-4.50882	18.5457	-0.133486	0.623315	0.452177	3.20538	-1.47317	10.1134	1.92534	12.0643	4.13062	17.8683	2.90216	15.1562	1.22845	8.83741
ZMO1_ZMO1530	KpsF/GutQ family protein	0.0757415	0.641537	-0.0946796	0.865285	-0.170421	1.93276	1.25434	14.7929	0.813058	7.68638	1.20754	10.4222	1.74242	13.1241	-0.559361	5.39721	-0.437863	4.12478	-0.121497	0.758941	0.370001	3.37356	0.0970211	0.563184	0.27298	2.28397
ZMO1_ZMO1533	Hypothetical protein	-0.579031	1.38057	-0.631819	1.55615	-0.0527887	0.0737958	2.54452	9.18347	2.26595	5.01035	1.97375	4.30057	3.39386	7.42175	-1.19577	2.30745	-0.762839	1.25245	-0.432931	0.582862	-0.0678677	0.0666316	0.657262	1.02106	-0.72513	1.16822
ZMO1_ZMO1536	ATPase involved in DNA repair	-0.00789541	0.0100817	0.529563	1.17953	0.537458	1.20374	-0.50433	1.45722	0.74553	1.17221	-0.596035	0.863569	-1.66249	3.40631	1.73357	3.58449	1.07068	1.92367	0.662887	0.997975	-0.674445	1.02183	0.00423325	0.00379522	-0.678678	1.03061
ZMO1_ZMO1540	FeoA family protein	-0.162403	0.98162	0.144751	0.839515	0.307154	2.33811	-0.386356	4.01748	0.0806582	0.255326	-0.122847	0.429118	-1.11688	6.85432	0.74352	4.53124	0.804171	4.93889	-0.0606507	0.182533	-0.454018	2.47835	-0.189862	0.758494	-0.264156	1.18889
ZMO1_ZMO1547	Transcriptional regulator TetR family	-0.478762	2.29668	0.318347	1.31942	0.797109	4.32568	-1.08768	7.27071	-0.729467	2.53357	-0.945897	3.5186	-1.58767	6.20493	0.747448	2.61528	1.11799	4.28511	-0.370546	1.01015	-0.110754	0.216143	0.476222	1.42527	-0.586977	1.89636
ZMO1_ZMO1551	Histidinol dehydrogenase	0.250907	3.75698	0.543952	8.18756	0.293045	4.49629	0.859243	12.9221	1.762	14.1948	0.918992	9.4103	-0.103264	0.727195	1.47658	12.8632	0.804173	8.48771	0.672412	7.30094	-0.388681	4.1803	-0.218083	2.0147	-0.170598	1.4417
ZMO1_ZMO1556	Glutamate--cysteine ligase	0.205177	5.10788	1.10289	16.8803	0.897712	15.3014	-0.204896	6.26451	-0.502756	8.51133	-0.501595	8.49559	0.389663	6.84019	0.65668	10.3846	0.452083	7.7983	0.204596	3.42128	1.5491	16.8277	1.34334	15.7335	0.205758	3.44506
ZMO1_ZMO1557	Amidophosphoribosyltransferase	-0.261005	4.47632	-0.709992	10.8418	-0.448987	7.65561	0.793141	13.1603	0.675903	8.06974	1.02328	10.9795	0.680241	8.11258	-0.712161	8.42185	-0.277468	3.18972	-0.434693	5.34357	-0.707823	8.38042	-0.620505	7.50497	-0.0873173	0.674902
ZMO1_ZMO1562	RNA pyrophosphohydrolase	0.709388	6.40491	0.803242	7.18212	0.0938534	0.495375	-0.419352	4.58896	-0.0812978	0.268752	-0.275078	1.31837	-0.90168	5.7698	1.21343	7.60956	0.407154	2.24688	0.806278	5.1403	0.393051	2.14365	-0.219447	0.96725	0.612498	3.77062
ZMO1_ZMO1566	UPF0060 domain-containing protein	-0.365104	1.28525	-0.613055	2.58897	-0.247951	0.758518	0.620601	3.39917	0.178911	0.318898	0.70432	1.96451	0.978571	3.02407	-1.01289	3.15791	-0.385077	0.860656	-0.627808	1.68041	-0.213225	0.396706	-0.110826	0.180299	-0.102399	0.164623
ZMO1_ZMO1568	TonB-dependent receptor	-0.177413	1.19083	0.147928	0.92868	0.325342	2.70073	-0.981819	10.051	-0.81563	5.30242	-1.07663	6.95497	-1.0532	6.81645	0.266712	1.29513	0.313625	1.61759	-0.0469135	0.144524	0.0291452	0.0853464	0.337058	1.78469	-0.307913	1.5774
ZMO1_ZMO1570	Formate acetyltransferase	-0.570855	6.63644	0.0688606	0.461717	0.639716	7.35782	0.981057	11.767	0.706364	5.83262	1.23759	9.47863	0.999213	8.01085	-0.0775639	0.346558	0.758906	6.25832	-0.83647	6.85785	0.215285	1.33632	0.520525	4.20036	-0.30524	2.14965
ZMO1_ZMO1576	Short-chain dehydrogenase/reductase SDR	-0.446355	5.91851	0.320937	4.15275	0.767292	9.44797	0.794852	11.1551	0.475828	4.38309	0.234484	1.78771	1.67424	12.6003	-0.27827	2.25122	0.047413	0.222796	-0.325683	2.76624	0.920144	8.31089	1.48717	11.7214	-0.567027	5.3055
ZMO1_ZMO1577	Putative arabinose efflux permease MFS family AraJ	-0.45764	3.69536	0.0560412	0.239144	0.513681	4.23142	-0.856567	8.47131	-1.10308	6.54521	-1.1989	7.06686	-0.267721	1.1506	-0.361637	1.73783	0.04809	0.134287	-0.409727	2.05792	0.47372	2.49538	0.979272	5.83121	-0.505553	2.71568
ZMO1_ZMO1581	Antibiotic biosynthesis monooxygenase	-0.310808	1.20859	-0.958074	5.0702	-0.647266	3.21761	1.20703	7.68861	0.568409	1.71949	1.40632	5.27394	1.64637	6.18339	-1.49705	5.62587	-0.76729	2.56907	-0.729764	2.40562	-0.419093	1.13207	-0.527242	1.55154	0.108148	0.200585
ZMO1_ZMO1582	Uracil-DNA glycosylase-like protein	-0.491321	3.17899	-0.934723	6.46507	-0.443402	2.7915	0.391251	3.0809	-0.293313	0.999628	0.165002	0.465499	1.30206	6.37278	-1.73241	8.20762	-1.01193	4.93108	-0.720479	3.32526	-0.137035	0.367989	0.125129	0.32873	-0.262164	0.858023
ZMO1_ZMO1586	Bacterioferritin	-0.246354	0.907357	0.0155312	0.0361908	0.261886	0.986157	2.02227	11.4669	2.07609	7.79281	1.86202	7.08634	2.12871	7.9588	-0.0107763	0.0174041	0.12854	0.25276	-0.139316	0.278483	0.0418386	0.071387	0.395231	1.07781	-0.353393	0.925094
ZMO1_ZMO1587	Hypothetical protein	-0.50027	3.26188	-0.393973	2.40164	0.106297	0.414799	1.85407	12.6445	1.84095	8.63787	1.77426	8.38663	1.94701	9.02367	-0.447005	1.78715	0.0199193	0.0422292	-0.466924	1.8961	-0.34094	1.23302	0.192675	0.571051	-0.533615	2.26825
ZMO1_ZMO1588	Excinuclease ABC A subunit	-0.444186	7.52028	-0.802717	11.667	-0.358532	6.17719	1.53564	18.1336	1.25295	12.3978	0.874725	9.78062	2.47926	17.5906	-1.41587	13.3126	-1.1608	11.8314	-0.255073	2.83201	-0.189563	1.91323	0.443735	5.40311	-0.633298	7.57333
ZMO1_ZMO1593	Peptidase M61 domain-containing protein	1.32615	10.5453	1.31184	10.4671	-0.0143086	0.0559771	-1.57443	13.3099	-1.76223	10.0981	-2.13238	11.4803	-0.828672	5.22974	0.845063	5.33818	-0.666161	4.10781	1.51122	9.01613	1.77862	10.1643	0.637544	3.90242	1.14108	7.14006
ZMO1_ZMO1596	Iron-containing alcohol dehydrogenase	0.0875343	0.996678	0.458556	7.40052	0.371022	6.0815	1.11683	15.2982	0.701429	7.91556	1.40856	12.8965	1.24051	11.9508	0.189015	1.78008	0.455044	5.26345	-0.26603	2.80238	0.728098	8.16486	0.287	3.08593	0.441098	5.09301
ZMO1_ZMO1603	Putative protein tyrosine phosphatase	-0.222294	2.93038	-0.222489	2.93365	-0.000194726	0.00115398	0.876762	12.4724	0.345322	3.29676	1.0247	9.61077	1.26027	11.0969	-0.679961	6.86024	-0.117979	0.780642	-0.561982	5.71009	0.234984	1.99917	0.11759	0.777177	0.117394	0.775438
ZMO1_ZMO1604	Phosphodiesterase I	0.406874	4.30952	0.470475	5.05889	0.0636014	0.378303	-0.674299	8.53835	-0.619759	4.68361	-1.0777	7.99617	-0.325442	2.11051	0.323317	2.09205	-0.312526	1.99869	0.635843	4.81711	0.617634	4.66588	0.439729	3.12227	0.177905	0.925053
ZMO1_ZMO1609	Hypothetical protein	0.123244	0.375201	0.0867142	0.244194	-0.0365294	0.0914458	1.5527	9.69165	1.42428	5.57535	1.67929	6.55307	1.55452	6.08527	0.0215935	0.0362348	0.0258598	0.0437294	-0.00426624	0.00693556	0.151835	0.316221	-0.0989186	0.189632	0.250753	0.598565
ZMO1_ZMO1610	Hypothetical protein	0.138885	1.08524	0.160269	1.321	0.0213837	0.107864	1.14194	12.449	0.954895	7.32005	1.41311	9.99373	1.05782	7.99184	0.108805	0.493034	0.199026	1.10507	-0.0902212	0.388413	0.211733	1.20301	-0.156259	0.795093	0.367992	2.54321
ZMO1_ZMO1611	Hypothetical protein	0.151877	1.11304	0.249718	2.19314	0.0978412	0.614987	0.913073	10.2913	0.976218	7.00732	1.27364	8.76869	0.489356	3.33879	0.493149	3.37068	0.489985	3.34407	0.00316471	0.00954501	0.00628713	0.0191649	-0.294302	1.71446	0.300589	1.76456
ZMO1_ZMO1622	DNA primase	0.0574416	0.484316	-0.15823	1.89936	-0.215671	2.85931	-0.560894	9.31338	-0.515683	5.28603	-1.05388	9.88742	-0.113116	0.748682	-0.359513	3.51069	-0.686054	6.98583	0.326541	3.11731	0.0430538	0.221473	0.254712	2.26004	-0.211658	1.76111
ZMO1_ZMO1624	ATP-binding protein	-0.214392	1.46692	-0.276646	2.07519	-0.0622538	0.289027	-0.526361	5.7203	-0.238512	1.05524	-0.279883	1.31426	-1.06069	6.6268	0.134442	0.491071	0.328149	1.6348	-0.193707	0.79527	-0.687734	4.21991	-0.452656	2.51808	-0.235077	1.0345
ZMO1_ZMO1626	YidC translocase/secretase	-0.128259	2.56342	0.0282967	0.343081	0.156555	3.30337	-1.11341	17.6881	-0.814876	11.1704	-1.34676	14.932	-1.17858	13.9191	0.21015	3.09545	0.0724651	0.738533	0.137684	1.77344	-0.153556	2.05556	0.240646	3.65672	-0.394202	6.25009
ZMO1_ZMO1627	GTP-binding protein HSR1-related protein	-0.128487	2.47025	0.0864193	1.44593	0.214907	4.62613	-1.23573	18.2612	-1.12034	13.3101	-1.41358	15.0719	-1.17328	13.6579	0.112888	1.29653	0.0947582	1.01977	0.0181294	0.130565	0.0599511	0.552249	0.335055	5.14232	-0.275104	4.13258
ZMO1_ZMO1628	PepSY-associated TM helix domain-containing protein	0.0935221	0.318752	0.693951	4.36029	0.600429	3.68244	-0.575232	4.43538	-0.376248	1.25945	-0.106016	0.243875	-1.24343	5.62517	1.12754	5.07994	1.16914	5.27831	-0.0415943	0.0845415	0.260359	0.762606	0.0317206	0.0631882	0.228638	0.641247
ZMO1_ZMO1629	Hypothetical protein	-0.297167	0.471829	0.417168	0.736544	0.714336	1.53431	-0.207944	0.387848	0.0531426	0.0446961	0.288295	0.294491	-0.965269	1.44143	0.926374	1.36226	1.34112	2.2519	-0.414744	0.463901	-0.0920374	0.0801157	0.0875536	0.0759145	-0.179591	0.168369
ZMO1_ZMO1630	Hypothetical protein	0.184797	0.417848	0.721705	2.59158	0.536908	1.74529	-0.36616	1.36392	-0.380568	0.681083	0.52076	1.04069	-1.23867	3.31411	1.15076	3.02291	1.41662	3.89727	-0.265867	0.427046	0.292653	0.482817	-0.342808	0.593142	0.635461	1.36763
ZMO1_ZMO1633	Hypothetical protein	-0.0911704	0.231322	-0.198611	0.612771	-0.10744	0.281644	-1.5957	9.21182	-1.1204	3.84873	-1.65981	5.90732	-2.00689	7.07032	0.244634	0.511539	0.0661021	0.107899	0.178532	0.343185	-0.641856	1.88313	-0.280982	0.613071	-0.360873	0.85679
ZMO1_ZMO1635	Hypothetical protein	-0.349452	2.06396	-0.768695	5.36982	-0.419242	2.62611	0.132939	0.728954	0.00112193	0.00229201	-0.474573	1.9543	0.872269	4.22005	-1.20427	5.95752	-1.09266	5.39839	-0.111605	0.288852	-0.333121	1.20441	0.254179	0.832647	-0.5873	2.59391
ZMO1_ZMO1636	Import inner membrane translocase subunit Tim44	0.0263947	0.157761	-0.380912	4.71655	-0.407307	5.07174	0.765231	10.4561	0.191758	1.25276	0.601934	5.31305	1.502	11.3651	-1.03603	8.72112	-0.857339	7.4549	-0.178694	1.13708	0.274209	2.04154	0.042726	0.184248	0.231483	1.6221
ZMO1_ZMO1641	Hypothetical protein	0.0502092	0.433587	-0.370569	5.64829	-0.420778	6.40054	0.438452	7.95912	0.213556	1.90298	-0.0979472	0.658773	1.19975	11.1692	-0.863664	8.83071	-1.06962	10.3373	0.205961	1.81176	0.122527	0.889958	0.228069	2.07939	-0.105542	0.727737
ZMO1_ZMO1648	Uracil-DNA glycosylase	-0.228374	1.5906	-0.666748	5.89232	-0.438375	3.71874	-0.281383	2.75678	-0.621009	3.7263	-0.380518	1.98799	0.157377	0.599705	-1.05594	6.5736	-0.707323	4.33696	-0.348619	1.76554	-0.277555	1.29193	-0.169427	0.661139	-0.108128	0.370469
ZMO1_ZMO1649	Gluconolactonase	-0.440011	4.82261	-0.570933	6.29927	-0.130922	1.00741	-0.00865825	0.0509666	-0.622947	4.82833	0.50492	3.80033	0.0920519	0.400707	-0.928433	7.16939	0.0755122	0.313218	-1.00394	7.67665	-0.213434	1.22412	-0.337356	2.28206	0.123923	0.587581
ZMO1_ZMO1654	Ubiquinone biosynthesis O-methyltransferase	-0.12012	0.766686	0.0286637	0.132136	0.148784	1.02498	0.779882	8.90093	0.485182	3.14482	1.03724	7.14107	0.81723	5.68981	-0.13736	0.578179	0.258786	1.36153	-0.396147	2.42322	0.194688	0.921948	0.0387809	0.125744	0.155907	0.68353
ZMO1_ZMO1657	Hypothetical protein	-0.0912926	0.42001	-0.641185	5.22863	-0.549892	4.42213	0.727521	7.19737	0.487908	2.4959	0.466744	2.3544	1.22791	7.03225	-1.01119	5.84707	-0.930476	5.37175	-0.0807102	0.235995	-0.271183	1.12484	-0.169308	0.596121	-0.101875	0.312592
ZMO1_ZMO1659	ATP-dependent metalloprotease FtsH	-0.113734	1.66453	-0.402272	7.27914	-0.288538	5.28099	0.865754	14.2136	0.509442	6.58269	0.685297	8.51374	1.40252	13.7076	-0.848812	10.0069	-0.647151	8.12666	-0.201661	2.25895	0.0442678	0.30298	0.0700741	0.540953	-0.0258063	0.160274
ZMO1_ZMO1671	Hypothetical protein	0.674059	6.99336	2.12119	15.2217	1.44713	12.3355	0.698515	8.56475	1.01224	7.37789	0.567798	4.09363	0.515504	3.65209	2.36956	13.4325	1.47328	9.93907	0.896281	6.60748	1.87282	11.6788	1.42098	9.68275	0.451836	3.10568
ZMO1_ZMO1672	Hypothetical protein	0.609339	8.2733	1.26479	13.5465	0.655453	8.77016	0.480936	8.04561	0.482289	4.75711	0.376917	3.57899	0.583601	5.8106	1.21414	10.6777	0.552111	5.49235	0.662025	6.56676	1.31545	11.2609	0.758795	7.43082	0.556653	5.53878
ZMO1_ZMO1673	Aldo/keto reductase	-0.00581281	0.0295475	0.753679	8.60114	0.759492	8.65368	0.830433	10.7151	0.444049	3.57728	1.53812	11.203	0.509126	4.20367	0.721141	6.08918	1.27399	9.84467	-0.55285	4.61365	0.786218	6.61386	0.244993	1.64626	0.541225	4.50561
ZMO1_ZMO1681	Aspartate-alanine antiporter	-0.555658	7.38971	0.118595	1.15862	0.674254	8.68057	3.5121	22.6633	3.52274	18.4197	4.02942	19.4607	2.98412	17.1383	0.387905	3.52474	1.1969	10.2768	-0.808999	7.57893	-0.150714	1.00083	0.151603	1.0089	-0.302317	2.57347
ZMO1_ZMO1682	Aspartate/methionine/tyrosine aminotransferase	-0.703904	9.60968	0.200059	2.65583	0.903963	11.412	3.41521	23.1506	3.27318	18.5515	4.12207	20.3398	2.8504	17.4827	0.41145	4.206	1.5398	12.7908	-1.12835	10.5037	-0.011331	0.0515735	0.268125	2.47608	-0.279456	2.61362
ZMO1_ZMO1684	Phosphoserine aminotransferase	0.0948802	0.858793	0.458622	6.21272	0.363742	4.89835	0.672534	10.1091	0.848357	7.91657	1.24629	10.5947	-0.0770509	0.414514	0.921326	8.47132	1.02541	9.20863	-0.104089	0.611468	-0.00408187	0.0164192	-0.297931	2.5371	0.293849	2.49171
ZMO1_ZMO1685	D-3-phosphoglycerate dehydrogenase	0.113844	0.64248	0.588009	5.34209	0.474165	4.2201	0.452173	5.01393	0.634424	3.95735	0.933309	6.00528	-0.211213	0.925335	1.01083	6.48607	1.04643	6.69988	-0.035599	0.104788	0.16519	0.664757	-0.0980961	0.340443	0.263286	1.25114
ZMO1_ZMO1690	Chaperone DnaJ domain protein	-0.553504	4.96657	-0.749525	6.72838	-0.196022	1.32776	0.931894	9.53555	0.632217	3.90291	1.02551	6.52365	1.13796	7.17689	-1.00239	6.38415	-0.252245	1.16629	-0.75015	4.74193	-0.496656	2.90172	-0.139798	0.528046	-0.356858	1.87554
ZMO1_ZMO1691	YihY/virulence factor BrkB family protein	1.4073	15.0545	1.32537	14.5977	-0.0819283	0.839144	0.346289	6.52564	0.659758	7.12301	0.564374	6.15626	-0.185265	1.59508	1.74788	14.0676	0.292891	2.93363	1.45499	12.6877	0.902856	9.22525	-0.456748	4.95577	1.3596	12.1828
ZMO1_ZMO1694	TonB-dependent receptor	0.121276	1.49463	-0.216034	3.21136	-0.33731	5.35504	-1.24653	15.9041	-1.04627	10.4821	-1.71809	14.1622	-0.975246	9.97839	-0.251546	2.5045	-0.708732	7.78092	0.457186	5.12094	-0.180522	1.60327	0.0341115	0.187467	-0.214634	2.02829
ZMO1_ZMO1695	L,D-peptidoglycan transpeptidase YkuD	-0.292595	1.22757	0.363003	1.6502	0.655599	3.56941	-0.809209	5.65932	-1.08348	4.28741	-0.182936	0.414504	-1.16122	4.63482	0.401873	1.17927	1.14474	4.56179	-0.742866	2.7038	0.324134	0.879152	0.166459	0.368112	0.157675	0.344098
ZMO1_ZMO1696	Putative NADPH:quinone reductase-related Zn-dependent oxidoreductase	0.200987	0.981787	-0.262701	1.4175	-0.463688	3.02461	1.05313	8.68159	0.91161	4.48471	0.668093	3.09647	1.57967	7.71463	-0.596734	2.68095	-0.919478	4.52809	0.322745	1.16833	0.0713315	0.17214	-0.00789685	0.0165486	0.0792284	0.194377
ZMO1_ZMO1698	GTP cyclohydrolase II	0.107922	0.681998	-0.403129	3.91795	-0.511051	5.11147	-0.0597008	0.411295	-0.341323	2.03979	-0.458062	2.99827	0.620282	4.3197	-0.883931	6.26836	-1.05022	7.34697	0.166291	0.764907	0.0776735	0.288467	0.0281214	0.0901513	0.0495521	0.169694
ZMO1_ZMO1700	Hypothetical protein	0.269582	0.724277	-0.279285	0.759439	-0.548868	1.90978	1.02592	5.27158	1.23826	3.49766	1.17751	3.28818	0.661985	1.53723	0.00885168	0.0109762	-0.291107	0.507735	0.299959	0.527844	-0.567423	1.24399	-0.806628	2.01151	0.239206	0.395149
ZMO1_ZMO1704	ATP-dependent protease La (LON) substrate-binding domain	-0.559577	4.63969	-0.483836	3.92979	0.0757407	0.343147	0.241697	2.10727	-0.308517	1.39073	0.15678	0.557303	0.876828	5.1843	-1.07651	6.37245	-0.284283	1.24288	-0.792225	4.64529	0.108836	0.350007	0.435765	2.22331	-0.326929	1.50591
ZMO1_ZMO1705	Thioredoxin domain-containing protein	-0.872499	7.27904	-1.26155	9.78353	-0.389047	3.04237	1.71545	13.5301	0.892702	5.32873	1.31741	7.70539	2.93626	13.4408	-2.28332	11.5674	-1.19847	7.09241	-1.08485	6.46974	-0.23977	0.995305	0.420378	2.1425	-0.660147	3.80351
ZMO1_ZMO1708	Pyridoxal phosphate biosynthetic protein PdxJ	-0.10689	1.00738	-0.217223	2.6338	-0.110333	1.05201	0.769932	11.072	0.509578	4.83833	1.17467	10.1553	0.625551	5.98575	-0.275209	2.27955	0.164226	1.12842	-0.439435	4.09618	-0.159236	1.08168	-0.384891	3.49908	0.225656	1.74466
ZMO1_ZMO1713	Ribosomal protein S21	-0.304752	0.792697	-0.116801	0.23482	0.187952	0.420936	-1.20187	5.85688	-1.21997	3.20762	-1.27756	3.39588	-1.10807	2.84064	-0.172748	0.24769	0.103207	0.136407	-0.275955	0.441481	-0.0608532	0.0763146	0.272696	0.434851	-0.33355	0.563944
ZMO1_ZMO1715	Biopolymer transport protein ExbD/TolR	0.646111	8.22007	1.02527	11.4872	0.379157	4.96567	-0.564122	8.67535	-0.632401	5.89125	-0.508027	4.68183	-0.551939	5.12166	0.985038	8.73091	0.401113	3.56051	0.583925	5.43332	1.0655	9.27478	0.357201	3.08562	0.708298	6.57334
ZMO1_ZMO1717	TonB family protein	0.737962	10.0274	0.996996	12.221	0.259034	3.7209	-0.200857	3.49612	-0.334408	3.33075	-0.293012	2.82049	0.0248496	0.122054	0.817367	8.32708	0.100104	0.661475	0.717264	7.46028	1.17663	10.8912	0.417965	4.33947	0.75866	7.82838
ZMO1_ZMO1719	Fructokinase	0.656645	12.3474	-0.527132	10.7333	-1.18378	16.8206	0.591279	13.0787	0.560149	8.71345	0.347988	5.68551	0.8657	11.8273	-0.679907	10.071	-1.44263	15.6782	0.762726	10.8993	-0.374356	6.11372	-0.924921	12.3176	0.550565	8.59532
ZMO1_ZMO1721	Glyoxalase/bleomycin resistance protein dioxygenase	-0.582622	4.45842	-0.819159	6.35605	-0.236536	1.39999	1.08392	9.54818	0.7351	3.90958	1.03713	5.70069	1.47952	7.91546	-1.19137	6.52728	-0.457735	2.14494	-0.733635	3.9004	-0.446948	2.07747	-0.0153383	0.0361235	-0.431609	1.98209
ZMO1_ZMO1727	Aminotransferase class I and II	-0.0907727	1.3203	-0.463937	8.60258	-0.373164	7.16005	1.04819	16.1042	0.655781	8.5992	1.13311	12.5313	1.35568	13.8783	-0.813887	10.1106	-0.484452	6.62137	-0.329435	4.45018	-0.113987	1.12149	-0.261876	3.39618	0.147889	1.60329
ZMO1_ZMO1738	LytTR family two component transcriptional regulator	-0.254152	5.75559	-0.714617	12.8279	-0.460465	9.62129	1.32862	19.1226	0.951905	12.3813	0.829694	11.3661	2.20426	18.7891	-1.34079	14.9646	-1.14775	13.7846	-0.193047	2.81014	-0.0884404	0.978556	0.226817	3.43966	-0.315257	5.02252
ZMO1_ZMO1743	Bis(5'nucleosyl)-tetraphosphatase ApaH	0.463175	3.70322	0.0770993	0.348022	-0.386075	2.95779	-0.591025	6.03175	-0.607227	3.3779	-1.19442	6.97807	0.0285741	0.074973	-0.240801	0.98137	-0.997574	5.87953	0.756773	4.38171	0.395	1.93195	0.225424	0.897037	0.169576	0.612585
ZMO1_ZMO1750	Inhibitor I42 domain-containing protein	0.215243	0.37191	0.20535	0.350725	-0.00989288	0.0130198	0.556929	1.73183	1.54697	3.22189	0.237779	0.274521	-0.113967	0.117332	1.03582	1.90773	0.16598	0.179571	0.86984	1.50337	-0.62512	0.955719	-0.185766	0.204691	-0.439354	0.595571
ZMO1_ZMO1751	Hypothetical protein	-0.0257371	0.0416923	-0.022303	0.0359147	0.00343407	0.00534954	-0.701914	2.97404	-0.341943	0.540974	-0.541065	0.999459	-1.22274	2.9957	0.418093	0.705308	0.344269	0.545776	0.0738242	0.0884639	-0.4627	0.808127	-0.337401	0.531642	-0.125298	0.159365
ZMO1_ZMO1754	Succinate-semialdehyde dehydrogenase SSADH	-0.291296	2.47147	-1.02785	9.24263	-0.736551	7.01444	3.66947	20.3562	3.12966	14.894	2.37797	12.8185	5.50078	19.2351	-2.21341	12.2838	-2.29795	12.5629	0.084547	0.303271	0.157713	0.672155	0.824852	5.60466	-0.667139	4.46422
ZMO1_ZMO1762	UPF0102 domain-containing protein	0.118525	0.358714	0.0685946	0.186045	-0.0499305	0.129579	-0.768343	5.21247	-0.481808	1.45654	-0.730288	2.55109	-1.09293	4.19515	0.374157	1.02945	0.131392	0.266218	0.242765	0.575951	-0.236968	0.558019	-0.231253	0.540529	-0.00571454	0.00934369
ZMO1_ZMO1764	Murein L,D-transpeptidase YcbB/YkuD-like protein	0.826205	10.0888	0.543138	7.22856	-0.283067	3.65181	-1.04061	13.2762	-0.458381	4.28032	-1.25945	10.6279	-1.404	11.4193	1.01594	9.10292	-0.210794	1.58098	1.22674	10.438	0.0703304	0.366844	-0.355341	3.15502	0.425671	3.92845
ZMO1_ZMO1767	UTP-glucose-1-phosphate uridylyltransferase	-0.122557	1.32197	-0.43658	6.27418	-0.314023	4.44699	0.891384	12.6063	1.26291	11.1226	0.358638	3.45973	1.0526	9.81091	-0.331427	3.13804	-0.661006	6.69238	0.329579	3.11613	-0.541733	5.50848	0.0329594	0.160625	-0.574693	5.84816
ZMO1_ZMO1769	Hypothetical protein	-0.452219	2.41893	-0.985834	6.0041	-0.533614	2.99579	-0.241961	1.36487	-0.355149	1.08737	0.2428	0.650457	-0.613535	2.2898	-0.856641	3.50648	-0.105447	0.228524	-0.751193	2.97845	-1.11503	4.75827	-0.961782	4.02523	-0.153245	0.359819
ZMO1_ZMO1773	Aldo/keto reductase	1.41143	14.9921	1.09009	13.0373	-0.321337	4.86973	2.13308	19.7362	2.24249	15.882	2.3403	16.2094	1.81644	14.2749	1.30312	11.7864	-0.0594056	0.347136	1.36252	12.1162	0.877062	8.94667	-0.583269	6.28748	1.46033	12.632
ZMO1_ZMO1775	Hypothetical protein	0.44613	0.679285	0.558767	0.919825	0.112638	0.127189	-0.0829565	0.113396	-0.874192	1.05576	0.347853	0.316945	0.277469	0.241126	-0.0170631	0.0122022	0.147829	0.11703	-0.164892	0.132208	1.1346	1.51008	0.0774457	0.0580983	1.05715	1.37041
ZMO1_ZMO1776	Aminopeptidase N	0.474462	5.47137	0.850645	9.199	0.376182	4.24989	0.93843	11.3551	0.696397	5.68316	0.758198	6.18298	1.36069	10.0684	0.518496	4.126	0.0749347	0.327363	0.443562	3.42595	1.18279	9.08117	0.67743	5.52539	0.505363	4.00478
ZMO1_ZMO1779	Antibiotic biosynthesis monooxygenase	0.408429	3.59416	-0.147092	0.922488	-0.555521	5.10083	0.912968	9.54088	0.847639	5.52258	0.62028	3.91309	1.27098	8.03986	-0.358764	1.9443	-0.880873	5.74287	0.522109	3.17464	0.0645811	0.208995	-0.230169	1.05911	0.29475	1.48726
ZMO1_ZMO1780	Antibiotic biosynthesis monooxygenase	0.528009	4.9123	0.285012	2.32057	-0.242996	1.87366	0.871342	9.32352	0.702603	4.59495	0.682387	4.44732	1.22904	7.92084	0.0217958	0.0635677	-0.516321	3.19273	0.538116	3.36052	0.548228	3.43817	0.0303278	0.0907267	0.517901	3.20491
ZMO1_ZMO1781	Mechanosensitive ion channel MscS	1.28839	13.3149	1.66495	15.2593	0.376557	5.02129	0.0639078	0.653165	0.590912	5.59845	-0.198389	1.44347	-0.200799	1.46759	2.06081	14.245	0.377762	3.37963	1.68304	12.7199	1.2691	10.6417	0.375352	3.35313	0.893743	8.18726
ZMO1_ZMO1784	Hypothetical protein	0.523618	2.03705	-0.109998	0.261571	-0.633616	2.62214	-0.567984	2.95634	-0.104339	0.16379	-0.508611	1.21942	-1.091	3.36451	0.383333	0.828949	-0.342421	0.712264	0.725754	1.98256	-0.603329	1.5417	-0.924812	2.73154	0.321482	0.654866
ZMO1_ZMO1787	Hypothetical protein	-0.527094	1.00626	-0.691339	1.56959	-0.164245	0.257139	0.405704	0.996318	1.5158	2.44897	-0.696887	0.957713	0.398197	0.553673	-0.132536	0.146509	-0.711787	1.07712	0.579251	0.818286	-1.25014	1.92032	0.383298	0.477507	-1.63344	2.51626
ZMO1_ZMO1794	Hypothetical protein	-0.431823	1.13492	-0.399842	1.0214	0.0319806	0.0508328	-1.235	5.52452	-1.07025	2.43192	-1.3553	3.28942	-1.27945	3.06117	-0.295243	0.431831	-0.00594925	0.00637835	-0.289294	0.420811	-0.504442	0.874283	0.0699105	0.0808787	-0.574352	1.04343
ZMO1_ZMO1801	Integration host factor beta subunit	0.528598	3.34798	-0.0394685	0.123282	-0.568067	3.65469	1.08666	8.55681	1.05958	5.00944	1.26125	5.99364	0.939162	4.38565	0.0207388	0.0425086	-0.407024	1.50095	0.427763	1.6067	-0.0996758	0.240253	-0.729109	3.24613	0.629433	2.69398
ZMO1_ZMO1802	Hypothetical protein	-0.351272	1.10847	0.139032	0.328958	0.490304	1.75107	-0.295953	1.15721	-0.975688	2.75839	0.486634	1.07759	-0.398805	0.821821	-0.14941	0.235937	0.933023	2.6033	-1.08243	3.14706	0.427473	0.90287	0.0475845	0.0655654	0.379888	0.769723
ZMO1_ZMO1804	Amino acid permease-associated region	-0.148759	1.58246	0.0486759	0.35835	0.197434	2.31957	-1.26337	14.7644	-1.11199	9.75554	-1.40032	11.4196	-1.2778	10.7519	0.131583	0.832705	0.136178	0.872318	-0.00459471	0.0184635	-0.0342312	0.156138	0.258691	2.09508	-0.292922	2.47089
ZMO1_ZMO1807	TonB-dependent receptor	-0.421389	1.972	-0.444528	2.11898	-0.0231389	0.0567788	0.653299	4.41261	-0.105072	0.206495	0.65817	2.25279	1.4068	5.57729	-1.20046	4.71322	-0.397454	1.1331	-0.803011	2.91934	0.311408	0.812672	0.351176	0.9566	-0.0397683	0.069883
ZMO1_ZMO1808	RnfH family protein	-0.497959	3.38327	0.20808	1.05601	0.706039	5.05715	-1.05422	8.81669	-0.768001	3.75768	-0.520616	2.29724	-1.87404	8.99616	0.761098	3.71738	1.38275	6.975	-0.621652	2.89407	-0.344939	1.31327	0.0293277	0.0658649	-0.374266	1.46903
ZMO1_ZMO1810	Electron transport complex RnfABCDGE type G subunit	-0.248653	2.54403	0.00189539	0.00908001	0.250549	2.56937	-0.88529	10.9107	-0.628348	5.09362	-0.768029	6.24488	-1.25949	9.50228	0.317468	2.2229	0.496281	3.90861	-0.178813	1.01595	-0.313678	2.18758	0.00481598	0.0164477	-0.318494	2.23247
ZMO1_ZMO1811	Electron transport complex RnfABCDGE type D subunit	-0.264329	1.98612	-0.139544	0.829871	0.124785	0.714072	-0.804191	8.48662	-0.592798	3.59688	-0.704563	4.40212	-1.11521	7.02228	0.121662	0.439286	0.330108	1.67757	-0.208446	0.893749	-0.40075	2.18052	-0.0805392	0.263618	-0.320211	1.6092
ZMO1_ZMO1815	TonB-dependent siderophore receptor	-0.337647	4.3111	-0.2768	3.40766	0.0608469	0.453106	0.622665	9.2782	-0.0288066	0.123259	0.56231	5.15977	1.33449	10.7965	-0.958449	8.46457	-0.325244	2.6977	-0.633205	5.83072	0.404849	3.55036	0.446938	3.99423	-0.0420887	0.189721
ZMO1_ZMO1818	4Fe-4S ferredoxin iron-sulfur binding domain protein	-0.412272	1.05126	-0.715934	2.23134	-0.303662	0.695054	-0.662509	2.63086	-0.0746523	0.0859436	-0.829748	1.70563	-1.08313	2.43967	-0.211696	0.282356	-0.176971	0.22782	-0.0347244	0.0381629	-1.22017	2.84757	-0.430352	0.697018	-0.78982	1.59447
ZMO1_ZMO1823	Nitrogenase reductase iron protein	0.00133365	0.00372725	-0.103972	0.389024	-0.105306	0.395313	1.02459	8.19412	0.16492	0.449923	1.14499	5.46548	1.76387	8.15317	-0.903445	4.22138	-0.414742	1.55126	-0.488703	1.93982	0.695501	3.08044	0.204131	0.593215	0.49137	1.95414
ZMO1_ZMO1824	Nitrogenase molybdenum-iron protein alpha chain	0.0112473	0.0241066	-0.0995127	0.258827	-0.11076	0.294608	0.773819	4.75722	0.190622	0.375447	0.881362	2.88745	1.24947	4.39975	-0.628938	1.84841	-0.294815	0.659055	-0.334123	0.779086	0.429912	1.09759	0.0732952	0.121883	0.356617	0.850712
ZMO1_ZMO1831	NifQ family protein	-0.553073	0.947191	-0.22145	0.289816	0.331623	0.480251	0.183025	0.294134	0.0857253	0.0669587	-0.442187	0.445376	0.905536	1.15732	-0.631356	0.709336	-0.342239	0.323046	-0.289117	0.263112	0.188455	0.159412	1.00548	1.33632	-0.81703	1.00526
ZMO1_ZMO1832	Iron-sulfur cluster assembly accessory protein	-0.0158926	0.0154483	0.0905244	0.111524	0.106417	0.113756	0.132804	0.193288	-1.57075	2.5764	-0.0410718	0.0255274	2.01024	3.46054	-1.69997	2.83923	-0.919238	0.973096	-0.780733	0.782034	1.88102	3.20399	1.13207	1.52445	0.748948	0.874972
ZMO1_ZMO1836	Nitrogen fixation protein NifW	-0.296765	0.587767	0.117816	0.187989	0.41458	0.919533	-0.64326	2.2077	-0.644501	1.04628	-0.258974	0.318186	-1.02631	1.97736	0.308718	0.395918	0.798246	1.40339	-0.489528	0.720831	-0.0730869	0.0750949	0.0309147	0.0303817	-0.104002	0.110303
ZMO1_ZMO1837	ModD protein	0.170841	0.311399	-0.315473	0.682501	-0.486314	1.22806	0.675016	2.51966	0.384169	0.560261	0.49868	0.792259	1.1422	2.44373	-0.694488	1.24461	-0.808074	1.5324	0.113586	0.128893	0.0635419	0.0683225	-0.164554	0.196803	0.228096	0.290275
ZMO1_ZMO1840	Isochorismatase hydrolase	0.349669	2.00491	0.31114	1.7113	-0.0385285	0.122434	0.497272	4.05351	-0.147586	0.397122	0.551054	2.31713	1.08835	5.25298	-0.306827	1.04375	-0.307176	1.04538	0.000348422	0.000694903	0.929107	4.42123	0.230119	0.70707	0.698989	3.1494
ZMO1_ZMO1845	PhnA protein	0.0439975	0.214976	0.582768	5.71214	0.538771	5.26859	-0.956294	10.3061	-0.62174	4.21332	-0.932656	6.44759	-1.31448	8.68207	0.92914	6.42451	0.729685	5.03249	0.199456	0.946911	0.236396	1.19483	0.347857	2.02556	-0.111461	0.438722
ZMO1_ZMO1847	ABC transporter permease	0.0633572	0.141818	-0.169651	0.462241	-0.233008	0.700174	0.943376	5.47606	0.349991	0.759003	1.33851	4.41475	1.14162	3.66752	-0.565466	1.46093	-0.134561	0.226845	-0.430905	1.00622	0.226165	0.428692	-0.331454	0.705657	0.557619	1.43317
ZMO1_ZMO1848	Iron ABC transporter permease	-0.0382736	0.158568	-0.559732	4.80926	-0.521459	4.44607	1.50992	12.7534	0.887305	5.42989	1.82323	10.1099	1.81924	10.0943	-1.0257	6.27561	-0.519465	2.91663	-0.506234	2.82209	-0.0937645	0.303143	-0.523452	2.94512	0.429687	2.27818
ZMO1_ZMO1849	Hypothetical protein	-0.742681	1.01976	-1.29245	2.17227	-0.54977	0.679271	0.896241	1.74222	-0.243679	0.16241	2.75394	3.66494	0.178457	0.114383	-1.50352	1.66791	0.737973	0.633843	-2.24149	2.83783	-1.08138	1.06125	-1.83751	2.18769	0.75613	0.654583
ZMO1_ZMO1851	Flavodoxin	-0.245509	0.97999	0.446185	2.21395	0.691694	3.85647	-0.72132	5.07919	-1.33584	5.44889	0.5606	1.88841	-1.38872	5.66979	0.472629	1.49602	1.66636	6.7643	-1.19373	4.83585	0.41974	1.27102	-0.282969	0.742947	0.702709	2.55186
ZMO1_ZMO1853	Dihydrodipicolinate synthetase	-1.07366	12.0371	2.75051	19.2126	3.82417	21.773	-0.616083	9.48448	-3.76016	18.95	1.7418	13.0605	0.170112	1.18669	0.785371	7.4072	4.61002	20.5311	-3.82465	19.0817	4.71565	20.7072	3.03833	17.3023	1.67732	12.778
ZMO1_ZMO1855	Glutamine amidotransferase class-I	-0.930581	7.69628	2.04196	13.3129	2.97254	16.1692	-0.490517	5.05548	-2.82242	13.1409	1.46153	8.39683	-0.110668	0.360868	0.686085	3.97872	3.75864	15.3121	-3.07256	13.7804	3.39783	14.543	2.18644	11.2468	1.21139	7.15867
ZMO1_ZMO1861	2-nitropropane dioxygenase NPD	-0.364304	2.33786	0.0483409	0.172106	0.412645	2.75109	0.502425	4.46387	-0.112735	0.311515	0.320156	1.2246	1.29985	6.73535	-0.657953	3.20291	-0.0772034	0.198132	-0.58075	2.73398	0.754635	3.78517	0.902493	4.64886	-0.147858	0.43716
ZMO1_ZMO1864	Transposase IS5 family protein	-0.0892912	0.261295	-0.129085	0.411592	-0.0397942	0.103473	-0.945704	6.56758	-1.31798	5.29256	-1.0137	3.95357	-0.505431	1.60774	-0.535362	1.73915	-0.293928	0.766725	-0.241434	0.590261	0.277191	0.708796	0.214339	0.505408	0.0628518	0.116912
ZMO1_ZMO1872	Hypothetical protein	0.404135	6.43565	-0.147575	1.96341	-0.55171	8.45116	0.920242	13.6244	0.673129	7.4687	0.511997	5.77995	1.5756	13.5373	-0.598811	6.7234	-1.08351	10.7632	0.484701	5.46642	0.303661	3.20259	-0.0199084	0.102597	0.323569	3.46352
ZMO1_ZMO1873	Glutaredoxin-like protein	-0.23291	1.11562	-0.954895	6.37703	-0.721985	4.78949	1.22995	9.38321	0.785356	3.53706	1.03552	4.86355	1.86898	8.47896	-1.49671	7.01651	-1.13872	5.38029	-0.357991	1.25075	-0.413082	1.52244	-0.305254	1.00529	-0.107828	0.262561
ZMO1_ZMO1875	DUF1476 domain-containing protein	-0.0514207	0.294311	-0.266841	2.59874	-0.21542	1.95558	0.760257	9.43359	0.302234	1.93465	0.474289	3.46858	1.50425	10.3796	-0.867848	6.66035	-0.7304	5.6304	-0.137448	0.662032	0.334167	2.214	0.29956	1.91154	0.0346067	0.124085
ZMO1_ZMO1885	NADH:flavin oxidoreductase	-0.695653	12.744	-1.24719	17.1877	-0.55154	11.0293	2.40805	23.8702	2.23619	19.0219	2.88944	21.0116	2.09852	18.5299	-1.17836	14.1023	-0.156076	2.17072	-1.02228	13.0312	-1.31603	14.942	-0.947003	12.4595	-0.369025	6.00165
ZMO1_ZMO1886	AbrB-like uncharacterized regulator of aidB	-0.435246	3.65954	-0.0372826	0.156286	0.397964	3.2807	-0.899859	9.09947	-0.699015	4.24865	-0.834353	5.16374	-1.16621	7.15876	0.196315	0.79852	0.563892	3.28853	-0.367577	1.88124	-0.27088	1.23879	0.232036	1.00198	-0.502916	2.84729
ZMO1_ZMO1896	Protein-export membrane protein SecF	0.369653	3.38552	0.325635	2.8884	-0.0440184	0.212439	-1.16089	11.6398	-0.883098	6.0547	-1.52886	9.66032	-1.07071	7.24765	0.419443	2.56036	-0.273092	1.4358	0.692535	4.70053	0.231826	1.14649	0.185055	0.843107	0.0467715	0.152676
ZMO1_ZMO1897	Protein-export membrane protein SecD	0.392681	5.66409	0.358194	5.14901	-0.0344862	0.254721	-1.01325	13.5864	-0.805213	7.9814	-1.19688	10.7501	-1.03764	9.72711	0.47441	4.7981	-0.114106	0.750326	0.588515	6.00244	0.241979	2.09058	0.0451332	0.232234	0.196846	1.57965
ZMO1_ZMO1898	Preprotein translocase YajC subunit	0.356318	3.02605	0.49022	4.43446	0.133901	0.809243	-0.972756	9.97099	-0.667167	4.24525	-1.15761	7.40687	-1.0935	7.04116	0.703384	4.50715	0.101846	0.361269	0.601538	3.76138	0.277055	1.361	0.165956	0.67806	0.111099	0.402898
ZMO1_ZMO1899	3-oxoacyl-(acyl-carrier-protein) synthase III	-0.122197	1.04178	-0.230493	2.46741	-0.108295	0.883655	-1.06796	12.6816	-1.04098	8.54556	-0.94449	7.89096	-1.2184	9.63838	-0.141782	0.796097	0.0286597	0.113297	-0.170442	1.02228	-0.319203	2.4003	-0.24525	1.68385	-0.073953	0.342557
ZMO1_ZMO1902	Uroporphyrinogen III synthase	-0.221476	1.20413	-0.268	1.56449	-0.046524	0.166534	-0.737736	6.68885	-0.767231	3.90441	-0.443038	1.93509	-1.00294	5.26355	-0.150147	0.451332	0.233425	0.80639	-0.383572	1.59033	-0.385853	1.60329	-0.326473	1.2747	-0.0593798	0.148153
ZMO1_ZMO1906	Translation initiation factor IF-3	0.0289804	0.0551248	0.0486264	0.096125	0.019646	0.0366784	-1.13157	6.03419	-1.0414	2.94512	-0.848911	2.25715	-1.50441	4.5727	0.280135	0.505482	0.347398	0.670363	-0.0672632	0.093828	-0.182882	0.295898	-0.308106	0.572152	0.125224	0.188634
ZMO1_ZMO1909	DUF177 domain-containing protein	-0.13882	0.603655	-0.739987	5.25525	-0.601167	4.18036	0.248376	1.75155	0.0241037	0.0528815	-0.047456	0.109749	0.768481	3.71275	-1.11218	5.59708	-1.00914	5.05667	-0.10304	0.267836	-0.367798	1.41338	-0.193199	0.591061	-0.174599	0.517893
ZMO1_ZMO1911	Peptidyl-tRNA hydrolase	-0.215031	2.19436	-0.248124	2.64946	-0.0330931	0.193342	-0.81068	10.5145	-0.81092	6.78344	-0.615534	5.16293	-1.00559	8.1817	-0.15079	0.843065	0.161933	0.928714	-0.312724	2.27759	-0.345457	2.59619	-0.22812	1.48548	-0.117337	0.60303
ZMO1_ZMO1920	Hypothetical protein	-1.37964	10.941	-1.43154	11.2103	-0.0519004	0.238924	4.52023	21.5392	4.34241	16.9718	3.16051	14.5396	6.05779	19.5459	-2.28923	12.1153	-1.50054	9.07145	-0.788688	5.04233	-0.573845	3.50281	1.39674	8.57786	-1.97058	11.0133
ZMO1_ZMO1921	Primosomal protein N'	-0.520451	7.52887	-1.00651	12.178	-0.486061	7.08806	1.93966	18.725	1.43176	12.2214	1.61826	13.1358	2.76897	17.231	-1.67512	13.3953	-1.06142	10.0388	-0.613699	6.38129	-0.337909	3.31075	0.0892933	0.557674	-0.427203	4.37192
ZMO1_ZMO1928	Chaperonin Cpn10	-0.0835214	0.405883	-0.367395	2.93247	-0.283874	2.09188	-0.859447	8.71673	-0.884267	5.43335	-1.46251	8.59568	-0.231559	0.986322	-0.693749	4.16632	-0.899352	5.52887	0.205602	0.839146	-0.0410413	0.116668	0.331604	1.61403	-0.372645	1.89202
ZMO1_ZMO1929	Chaperonin GroEL	-0.136281	0.98122	-0.685171	7.06305	-0.548891	5.7151	-0.476541	6.07488	-0.734392	5.39984	-0.954006	6.96427	0.258775	1.46994	-1.18175	8.36843	-1.15528	8.21547	-0.0264738	0.0878148	-0.188588	0.952575	0.0574998	0.210347	-0.246088	1.3719
ZMO1_ZMO1931	DUF1016 domain-containing protein	-0.442151	1.2646	-0.0378112	0.0643577	0.40434	1.11854	-0.226721	0.672515	-0.59428	1.17925	0.559436	1.08546	-0.645318	1.32057	-0.0122925	0.0140464	1.00672	2.41268	-1.01901	2.45151	-0.0633298	0.0771526	-0.198037	0.281677	0.134707	0.178617
ZMO1_ZMO1932	Hypothetical protein	-0.574397	3.39554	-0.461978	2.57649	0.112419	0.389624	-1.1355	8.36886	-1.09818	4.81895	-1.01949	4.43767	-1.28885	5.7019	-0.366643	1.17848	0.2471	0.689978	-0.613742	2.3736	-0.557313	2.08753	-0.0222614	0.0424743	-0.535052	1.9761
ZMO1_ZMO1933	Hypothetical protein	-0.57199	5.67421	-0.627288	6.21725	-0.0552983	0.286623	-1.00445	10.7476	-0.939415	6.56615	-0.931101	6.51144	-1.14283	7.82065	-0.525582	3.5035	0.050565	0.171291	-0.576147	3.91082	-0.728994	5.0927	-0.161162	0.721653	-0.567833	3.84428
ZMO1_ZMO1934	N-6 DNA methylase	-0.442363	4.35566	-0.59915	6.00816	-0.156787	1.12928	-0.89274	9.9783	-0.744646	5.26846	-0.846882	6.00506	-1.08669	7.56079	-0.428127	2.74604	-0.0368826	0.121358	-0.391245	2.44214	-0.770172	5.45658	-0.276691	1.53058	-0.493481	3.28617
ZMO1_ZMO1936	Hypothetical protein	-0.370993	0.760841	-0.0998377	0.150369	0.271155	0.503157	-0.682957	2.3002	-0.660681	1.04025	-0.241328	0.281775	-1.14686	2.20744	0.143253	0.152866	0.723923	1.17912	-0.580669	0.872478	-0.342929	0.435956	-0.181613	0.200926	-0.161316	0.175119
ZMO1_ZMO1944	GntR transcriptional regulator with aminotransferase domain	-0.300695	1.68886	0.0327065	0.104919	0.333401	1.94321	-0.978364	8.13338	-0.857631	4.14954	-1.1967	5.93383	-0.880766	4.2783	0.0442743	0.0999942	0.175436	0.510984	-0.131162	0.353262	0.0211387	0.0453349	0.491366	2.05436	-0.470227	1.93612
ZMO1_ZMO1955	Malate dehydrogenase	-0.201241	3.36618	0.776874	11.6324	0.978115	13.3481	0.527053	10.2851	0.512775	6.4148	1.02474	11.1218	0.043642	0.285737	1.01144	11.0265	1.46866	13.7998	-0.457224	5.73317	0.542307	6.76055	0.487566	6.11058	0.0547413	0.377854
ZMO1_ZMO1959	Hypothetical protein	0.580396	2.86442	0.346174	1.4343	-0.234222	0.840517	-0.773793	5.10262	-0.397219	1.07647	-0.710076	2.37259	-1.21408	4.58193	0.754605	2.56973	0.0177813	0.0289035	0.736824	2.49086	-0.0622579	0.10929	-0.486225	1.42089	0.423967	1.17711
ZMO1_ZMO1963	Citrate synthase I	-0.000884557	0.00819843	0.0539052	0.783306	0.0547897	0.800673	-0.497074	11.5231	-0.143951	1.86646	-0.211458	3.09285	-1.13581	13.588	0.549837	8.34297	0.516968	7.9295	0.0328689	0.267496	-0.442027	6.91421	-0.407389	6.40794	-0.0346381	0.285003
ZMO1_ZMO1969	Sel1 domain protein repeat-containing protein	-0.78269	6.70248	-1.03157	8.50617	-0.248876	1.72566	0.641335	6.72457	0.441061	2.33798	0.275269	1.23196	1.20767	7.25394	-1.41487	8.2986	-0.715079	4.26143	-0.699794	4.15698	-0.64826	3.80085	0.217326	0.891719	-0.865586	5.25522
ZMO1_ZMO1971	Pantoate-beta-alanine ligase	-0.376413	2.84406	0.449919	3.55262	0.826332	6.80632	-0.250392	2.17464	-0.0246238	0.0635633	0.238555	0.961765	-0.965109	5.65624	0.920162	5.38592	1.42816	8.10837	-0.508002	2.6779	-0.0203233	0.0518632	0.2245	0.885503	-0.244823	0.996408
ZMO1_ZMO1973	Lysine exporter protein (LYSE/YGGA)	-0.494149	0.577415	-1.05849	1.62139	-0.564336	0.68824	-0.261961	0.333162	0.576832	0.450428	-1.10494	1.06891	-0.257777	0.170019	-0.641181	0.516105	-0.987916	0.917433	0.346736	0.240451	-1.47579	1.59015	-0.140756	0.0866052	-1.33503	1.38588
ZMO1_ZMO1974	LysR family transcriptional regulator ArgP	-0.188681	0.725205	0.215329	0.866479	0.40401	2.0468	-0.818452	6.02732	-1.01957	4.24313	-0.656815	2.46362	-0.778967	3.06843	0.095026	0.199203	0.465086	1.54728	-0.37006	1.13052	0.335633	0.989092	0.342934	1.0186	-0.00730096	0.0129764
ZMO1_ZMO1975	Ornithine cyclodeaminase	-0.209196	1.21038	0.0218021	0.0768787	0.230998	1.38699	-0.723995	6.95219	-0.679019	3.62929	-0.398762	1.82188	-1.0942	6.11416	0.229394	0.855098	0.578719	2.9783	-0.349324	1.52062	-0.18579	0.644609	-0.116722	0.354732	-0.069068	0.188924
ZMO1_ZMO1976	Hypothetical protein	0.719453	5.68387	-0.368951	2.60502	-1.0884	8.28916	-1.20142	10.3965	0.0356512	0.0899044	-1.46088	7.93902	-2.17902	10.7291	0.738384	4.00556	-0.729335	3.94814	1.46772	7.9701	-1.47629	8.0089	-1.44747	7.87777	-0.028814	0.0714286
ZMO1_ZMO1977	Major facilitator superfamily transporter	-0.376935	4.03564	-0.348244	3.67486	0.0286913	0.150111	0.42836	5.77886	-0.204563	1.14977	0.455332	3.34033	1.03431	7.85223	-0.967681	7.41563	-0.260798	1.60471	-0.706883	5.50143	0.271193	1.69276	0.31818	2.10166	-0.0469874	0.177549
ZMO1_ZMO1986	TonB-dependent receptor plug domain	-0.24811	1.45643	-0.698367	5.31647	-0.450258	3.2102	0.173863	1.18056	-0.358748	1.50142	0.310564	1.2316	0.569772	2.789	-1.16263	6.26279	-0.579861	2.85245	-0.582766	2.87072	-0.234107	0.837288	-0.320654	1.28691	0.0865464	0.23607
ZMO1_ZMO1988	TRNA modification GTPase TrmE	-0.270803	2.12985	-0.126854	0.757669	0.143949	0.898789	-0.724644	7.97242	-0.532697	3.26489	-0.631599	4.00844	-1.00964	6.57371	0.111617	0.407915	0.332968	1.76297	-0.221352	1.00739	-0.365324	1.99903	-0.0450702	0.13863	-0.320254	1.67181
ZMO1_ZMO1989	Methylated-DNA--protein-cysteine methyltransferase	-0.202946	1.22352	-0.474827	3.749	-0.271881	1.82626	0.773984	7.6282	0.435436	2.15978	1.0596	6.15036	0.826916	4.75863	-0.670567	3.74274	-0.15554	0.536682	-0.515028	2.69385	-0.279087	1.17738	-0.388223	1.85032	0.109136	0.342183
ZMO1_ZMO1992	Carboxymethylenebutenolidase	-0.28469	3.45043	-0.732412	8.8733	-0.447722	5.72646	1.04355	12.9034	0.468622	4.13339	0.993163	8.58489	1.66886	12.3081	-1.33253	10.6561	-0.785572	7.03675	-0.54696	4.91399	-0.132292	0.778612	-0.109873	0.607984	-0.0224197	0.091671
ZMO1_ZMO1993	Quinone oxidoreductase	-0.425383	4.84928	-0.635677	7.21194	-0.210294	2.03096	0.787353	10.0506	0.280585	1.87741	0.957351	7.6199	1.12412	8.69746	-1.05745	8.28149	-0.29368	1.99681	-0.763766	6.19853	-0.213909	1.29523	-0.126908	0.638206	-0.0870002	0.391937
ZMO1_ZMO1996	Transcription termination factor Rho	0.0147966	0.098293	-0.1955	2.53592	-0.210296	2.7874	-1.10295	14.3223	-0.936778	9.09702	-1.46516	12.3274	-0.906925	8.87279	-0.210426	1.75997	-0.489413	5.02966	0.278987	2.566	-0.180573	1.4275	0.0688206	0.394802	-0.249394	2.21318
ZMO1_ZMO2000	AcrB/AcrD/AcrF family protein	0.207332	1.3384	0.0809293	0.383534	-0.126403	0.683003	0.460361	4.79809	0.157513	0.577823	0.0983962	0.317903	1.12517	6.78699	-0.402901	2.06434	-0.639792	3.72914	0.236891	0.998933	0.564759	3.2023	0.386985	1.95524	0.177774	0.677988
ZMO1_ZMO2001	Hypothetical protein	0.467116	1.56641	-0.786662	3.1246	-1.25378	5.34739	0.239835	0.83037	0.773031	1.94025	-0.241381	0.40774	0.187856	0.298676	-0.494074	1.05142	-1.4684	4.35497	0.974322	2.63799	-1.07925	3.00747	-1.03916	2.86621	-0.0400895	0.0527743
ZMO1_ZMO2004	Ribosomal protein S19	-0.0775369	0.346495	-0.160821	0.896651	-0.0832846	0.37881	-0.85174	8.3012	-0.66018	3.69716	-1.19667	6.93179	-0.698366	3.95207	-0.141729	0.479158	-0.332439	1.50819	0.19071	0.70723	-0.179914	0.654443	0.16587	0.587863	-0.345784	1.59176
ZMO1_ZMO2005	ATP synthase FoF1 assembly protein I	0.0456886	0.354025	0.04171	0.316328	-0.00397861	0.0239979	0.46586	7.91805	0.157956	1.14923	1.05681	9.77453	0.182814	1.40473	0.0292813	0.138998	0.433019	4.27701	-0.403738	3.94389	0.0541388	0.284886	-0.440976	4.36653	0.495115	4.96282
ZMO1_ZMO2009	DUF465 domain-containing protein	-0.138334	0.171919	0.93147	1.993	1.0698	2.5197	1.67362	5.21782	1.55234	2.35724	1.40813	2.2951	2.06039	3.69109	0.677448	0.853213	0.743672	0.968042	-0.0662244	0.0547502	1.18549	1.64528	1.39594	2.26908	-0.210444	0.179181
ZMO1_ZMO2013	Hypothetical protein	-0.318307	0.758052	0.342182	0.835666	0.66049	2.05127	-1.2539	5.65786	-0.65709	1.26915	-1.13429	2.65192	-1.97032	5.11342	0.998799	2.2436	1.07851	2.48314	-0.0797101	0.0941007	-0.314434	0.472942	0.242471	0.34076	-0.556905	1.01158
ZMO1_ZMO2014	Hypothetical protein	0.389297	0.907873	0.671038	1.91224	0.281741	0.588994	-0.286177	0.787618	0.298186	0.405431	-0.543567	0.892267	-0.613149	1.05155	1.12671	2.40553	0.316532	0.437322	0.810174	1.54142	0.21537	0.271327	0.24695	0.32054	-0.0315794	0.0328261
ZMO1_ZMO2017	Capsule biosynthesis phosphatase	0.302908	0.98153	0.693194	2.9931	0.390286	1.38951	-0.335915	1.49378	0.516625	1.26881	-0.579894	1.487	-0.944476	2.85457	1.42374	4.66528	0.572577	1.46131	0.851168	2.49484	-0.0373568	0.0540004	0.207995	0.379746	-0.245351	0.468247
ZMO1_ZMO2020	Hypothetical protein	-0.349674	1.00858	0.360686	1.05227	0.71036	2.63558	-2.66274	11.4854	-2.15373	6.29659	-2.69946	7.72641	-3.13504	8.73323	0.851345	2.11817	0.928151	2.3761	-0.076806	0.10267	-0.129973	0.185757	0.492569	1.00317	-0.622542	1.38322
ZMO1_ZMO2021	DUF2474 domain-containing protein	-0.549024	0.690778	0.541053	0.677454	1.09008	1.75899	-1.05613	2.21549	-0.48868	0.379413	-0.391985	0.289019	-2.28771	2.96491	1.44057	1.60351	2.03794	2.5549	-0.597371	0.489777	-0.358462	0.25943	0.142215	0.0905126	-0.500677	0.391145
ZMO1_ZMO2024	Hypothetical protein	0.0665092	0.0727882	1.7722	4.39138	1.70569	4.02195	-0.224792	0.378042	-0.343113	0.334109	0.0035828	0.00248387	-0.334846	0.324217	1.76807	2.90695	1.87491	2.84048	-0.106839	0.0802273	1.77634	2.92398	1.53648	2.42986	0.239857	0.217028
ZMO1_ZMO2027	Hypothetical protein	-0.503482	2.06553	-0.349303	1.25403	0.154179	0.421886	-0.310958	1.41218	-0.821587	2.4978	0.676435	1.92756	-0.78772	2.36322	-0.366237	0.833352	0.886256	2.75614	-1.25249	4.2064	-0.332369	0.731333	-0.577898	1.55545	0.245529	0.49107
ZMO1_ZMO2028	Nif-specific ferredoxin III	-0.266843	0.410143	-0.507997	0.958364	-0.241154	0.361198	0.645429	1.75654	-0.00356008	0.00285582	1.02305	1.55612	0.916791	1.33867	-0.968173	1.44279	-0.188023	0.177022	-0.78015	1.07264	-0.0478212	0.0399326	-0.294286	0.301119	0.246465	0.24312
ZMO1_ZMO2031	Ribosomal protein L32	-0.447457	2.19185	0.413318	1.97035	0.860775	4.88445	-1.59438	10.1032	-1.56908	6.33007	-1.28109	5.15921	-1.93296	7.64908	0.595259	2.01931	1.18671	4.75065	-0.591452	2.00193	0.231376	0.561294	0.534838	1.7467	-0.303462	0.804899
ZMO1_ZMO2032	DNA repair protein RadC	-0.741272	2.73983	-0.238607	0.59346	0.502665	1.63078	-1.66181	8.06867	-1.39381	3.89705	-1.25194	3.42533	-2.33968	6.72787	0.234329	0.371722	1.04654	2.73383	-0.812208	1.95478	-0.711543	1.63288	-0.0412066	0.0518673	-0.670337	1.50478
ZMO1_ZMO2035	RepA replication protein	0.303554	0.285922	0.675358	0.79767	0.371803	0.367017	-0.964384	1.71271	-0.251191	0.152461	-0.467346	0.317168	-2.17462	2.44082	1.63707	1.66629	1.22544	1.11989	0.411631	0.271747	-0.286354	0.177135	-0.481832	0.329312	0.195477	0.115055
ZMO1_ZMO2039	Hypothetical protein	-0.289806	0.86497	-0.0539488	0.110695	0.235857	0.656087	0.542574	2.66384	0.364185	0.737648	1.13375	3.37687	0.129784	0.202344	0.0632517	0.090115	0.737841	1.9325	-0.674589	1.71099	-0.171149	0.281229	-0.266127	0.488269	0.0949777	0.141379
ZMO1_ZMO2040	Sel1 domain protein repeat-containing protein	-0.591778	2.00445	-0.072421	0.137686	0.519356	1.67898	-1.87153	8.79828	-2.20762	6.3012	-2.3923	6.79591	-1.01467	2.5881	-0.668895	1.47717	-0.169459	0.246724	-0.499436	0.989411	0.524053	1.05668	1.20817	3.23261	-0.684119	1.52347
ZMO1_ZMO2041	Sel1 domain protein repeat-containing protein	-0.0953386	0.703628	-0.900891	9.65893	-0.805553	8.87773	0.886745	11.0007	0.417271	3.20905	-0.00153052	0.00521772	2.2445	13.8214	-1.8145	12.2273	-1.92857	12.6813	0.114062	0.564057	0.0127215	0.0452706	0.317461	2.2548	-0.304739	2.13506
ZMO1_ZMOp32x001	SIR2-like protein	0.0495567	0.120724	-0.692	3.44354	-0.741557	3.74369	0.262134	1.24327	-0.167206	0.333675	0.263795	0.596907	0.689814	2.19785	-1.12051	4.04763	-0.954566	3.33986	-0.165944	0.330568	-0.26349	0.595999	-0.528547	1.53179	0.265057	0.600668
ZMO1_ZMOp32x006	TonB-dependent receptor plug domain protein	0.140566	1.5414	-0.42809	6.00588	-0.568656	7.78911	0.571477	9.20091	-0.164557	1.18906	0.414368	3.98977	1.46462	12.0267	-1.24268	10.8214	-1.09378	9.90421	-0.148896	1.03673	0.386499	3.67378	-0.0435291	0.215343	0.430028	4.16539
ZMO1_ZMOp32x007	Ca2+-dependent phosphoinositide phospholipase C	-0.0250371	0.0694329	-0.910644	5.70201	-0.885607	5.54247	0.775657	5.94844	-0.0903048	0.196753	0.0960142	0.211385	2.32126	9.51957	-2.11643	8.87573	-1.99823	8.48204	-0.118197	0.270717	0.295139	0.877185	0.227017	0.617264	0.0681224	0.142395
ZMO1_ZMOp32x008	PIN domain protein	-0.145918	0.3829	-0.270816	0.85964	-0.124898	0.315678	0.864248	5.00541	0.530318	1.3417	0.60028	1.59037	1.46215	4.88005	-0.73673	2.09995	-0.555831	1.43115	-0.180899	0.325081	0.195099	0.356968	0.306035	0.636488	-0.110937	0.181461
ZMO1_ZMOp32x009	SinI-like DNA-binding domain protein	-0.130823	0.377426	-0.465251	2.05711	-0.334429	1.31115	1.46204	8.88717	1.12797	4.06881	1.16534	4.22483	2.09281	7.60377	-0.947673	3.30134	-0.798165	2.65561	-0.149508	0.290155	0.0171701	0.0270081	0.129308	0.243625	-0.112137	0.205875
ZMO1_ZMOp32x011	Hypothetical protein	-0.14909	0.290783	-0.408841	1.08028	-0.259751	0.586778	0.516195	1.96142	-0.134573	0.171074	0.577392	1.07824	1.10576	2.60093	-1.02901	2.36679	-0.523937	0.944223	-0.505073	0.898279	0.211328	0.291593	0.00443591	0.00483717	0.206892	0.284174
ZMO1_ZMOp32x012	Hypothetical protein	-0.301809	0.380044	0.206988	0.239767	0.508796	0.749063	-0.940201	2.27643	0.0693478	0.0486191	-1.21697	1.53475	-1.67298	2.35921	1.07815	1.29961	0.736797	0.773286	0.341352	0.288443	-0.664175	0.673069	0.280795	0.22821	-0.94497	1.08446
ZMO1_ZMOp32x013	Hypothetical protein	-0.224037	0.572207	-0.129524	0.286593	0.0945128	0.197008	-0.917235	4.7096	-0.900671	2.35285	-0.749314	1.83826	-1.10172	3.05301	-0.029	0.0372541	0.270715	0.466643	-0.299715	0.532187	-0.230048	0.379615	-0.0816898	0.112671	-0.148358	0.222661
ZMO1_ZMOp32x014	Hypothetical protein	0.0712284	0.0563639	0.103899	0.0844407	0.0326702	0.0250341	-1.04322	1.91407	-0.345879	0.221627	-0.584973	0.421433	-2.19879	2.48702	1.03036	0.887728	0.83958	0.674088	0.190776	0.112393	-0.822559	0.655992	-0.77424	0.605537	-0.0483187	0.0262136
ZMO1_ZMOp32x015	Azospirillum phage Cd Gp10 family protein	1.01939	4.63666	-1.47457	6.74746	-2.49396	10.304	1.8616	9.66499	2.1143	6.83373	-0.10248	0.159582	3.57298	10.3971	-2.20391	7.09625	-4.33169	11.8013	2.12778	6.87366	-0.745227	2.04135	-0.656227	1.71817	-0.0890002	0.136013
ZMO1_ZMOp32x021	MazF toxin	0.169208	0.586014	-0.191898	0.692182	-0.361106	1.63821	0.922242	6.43421	0.459129	1.41588	0.850901	3.21201	1.4567	5.88244	-0.690682	2.45871	-0.664004	2.33427	-0.0266781	0.0466552	0.306886	0.816336	-0.058208	0.107793	0.365094	1.03378
ZMO1_ZMOp32x024	Phage integrase	0.706774	5.0621	-0.306712	1.79695	-1.01349	7.20289	-0.248059	1.77385	-0.634001	2.9669	-0.672201	3.19343	0.562026	2.5404	-0.904726	4.53992	-1.6306	8.0479	0.725874	3.51034	0.291301	1.04128	-0.396372	1.58898	0.687673	3.285
ZMO1_ZMOp32x026	Hypothetical protein	-0.485859	1.70046	-0.52917	1.90975	-0.0433106	0.0848811	-0.210364	0.715832	-0.154546	0.24202	0.602573	1.42062	-1.07912	3.08659	-0.0668835	0.0934079	0.797535	2.08083	-0.864419	2.31681	-0.991456	2.77129	-0.884156	2.387	-0.1073	0.158201
ZMO1_ZMOp32x029	Type IV restriction endonuclease Mrr	-0.426939	0.96394	-0.609364	1.57011	-0.182425	0.318749	-0.724442	2.60004	-1.24814	2.58215	-0.867126	1.58348	-0.0580625	0.0590572	-1.2044	2.46446	-0.586957	0.927532	-0.617445	0.993822	-0.0143271	0.0139047	0.222107	0.265668	-0.236434	0.286526
ZMO1_ZMOp33x001	Hypothetical protein	0.0429593	0.102809	-0.251489	0.887474	-0.294448	1.10059	1.53963	9.24486	1.03816	3.68838	1.60836	5.96034	1.97237	7.21829	-0.718589	2.31341	-0.476453	1.32417	-0.242136	0.532012	0.215612	0.45805	-0.112443	0.206488	0.328055	0.795594
ZMO1_ZMOp33x002	Putative Zeta toxin-like kinase	0.404776	2.5342	-0.167141	0.76295	-0.571917	3.90028	1.50686	11.2142	0.797599	3.83648	1.68908	8.14844	2.03388	9.42499	-0.785283	3.76621	-0.744316	3.53114	-0.040967	0.0924055	0.451001	1.84333	-0.399518	1.56239	0.850519	4.13597
ZMO1_ZMOp33x003	CopG family transcriptional regulator	-0.019583	0.0217138	0.536548	1.02389	0.556131	1.01809	-0.66042	1.7261	-1.37435	2.28564	-0.532846	0.575522	-0.0740649	0.0630492	-0.113595	0.100067	0.32674	0.30984	-0.440335	0.449849	1.18669	1.8809	0.785521	1.07331	0.401169	0.440727
ZMO1_ZMOp33x008	LysR family transcription regulator	0.366852	1.41315	0.862387	4.2613	0.495535	2.12744	-0.612469	3.61711	-0.646055	1.90675	-0.234796	0.486804	-0.956557	3.18585	1.01764	3.43904	0.856416	2.76922	0.161222	0.303703	0.707136	2.15325	0.134655	0.244358	0.572481	1.61736
ZMO1_ZMOp33x012	2-aminoethylphosphonate--pyruvate transaminase	-0.0805328	0.827914	-0.328799	5.09091	-0.248267	3.70306	1.08218	14.6528	0.751253	8.01866	1.25273	11.6309	1.24256	11.571	-0.574453	6.30628	-0.243183	2.32562	-0.331269	3.45152	-0.0831462	0.545015	-0.25335	2.4547	0.170204	1.43414
ZMO1_ZMOp33x013	DUF3225 family protein with NTF2-like domain	-0.013775	0.0514934	-0.352081	2.73207	-0.338306	2.59438	0.799873	8.14301	0.48821	2.66342	1.00816	6.12005	0.903251	5.48149	-0.559602	3.16887	-0.285853	1.29381	-0.273748	1.21914	-0.144561	0.517172	-0.390759	1.98306	0.246198	1.05408
ZMO1_ZMOp33x015	AtzE type amidohydrolase	0.130328	0.557219	-0.435955	2.83237	-0.566282	3.9088	1.06942	8.85612	0.496726	2.13326	1.02308	5.14256	1.68847	8.22499	-1.03182	5.18909	-0.898975	4.46501	-0.13285	0.366729	0.159915	0.463688	-0.23359	0.762858	0.393505	1.55511
ZMO1_ZMOp33x016	Short-chain dehydrogenase/reductase SDR	0.0375303	0.148117	-0.518226	4.21691	-0.555756	4.56397	0.95471	9.13641	0.326826	1.48891	0.845796	4.9464	1.69151	9.29446	-1.20057	7.00072	-0.978613	5.7587	-0.221955	0.8765	0.164116	0.585565	-0.1329	0.445601	0.297015	1.30564
ZMO1_ZMOp33x018	Bacterial bifunctional deaminase-reductase C-terminal domain-containing protein	0.214989	1.6549	-0.157297	1.07793	-0.372286	3.39966	0.884638	9.64977	0.431264	2.6419	0.938957	6.40158	1.28369	8.42313	-0.583512	3.84832	-0.544654	3.54328	-0.0388582	0.123401	0.268918	1.39863	-0.199917	0.93162	0.468835	2.9411
ZMO1_ZMOp33x019	LysR family transcription regulator	0.197917	1.55915	-0.303363	2.76042	-0.50128	5.01113	0.937065	10.3391	0.618127	4.30625	1.03354	7.24858	1.15952	8.00218	-0.574061	3.95331	-0.564269	3.87407	-0.00979148	0.029607	-0.0326642	0.106309	-0.43829	2.83722	0.405626	2.56698
ZMO1_ZMOp33x021	Alcohol dehydrogenase-like protein	0.220564	2.49446	0.00189044	0.0100683	-0.218674	2.46646	0.806866	10.9985	0.585057	5.27687	1.14667	9.57961	0.688867	6.22108	-0.0500145	0.227305	0.0102296	0.0397705	-0.060244	0.284079	0.0537953	0.247883	-0.447578	3.91568	0.501373	4.46203
ZMO1_ZMOp33x022	NADP-dependent oxidoreductase domain protein	0.129951	0.75813	-0.605106	5.45645	-0.735057	6.6077	0.971811	9.8324	0.642998	3.98142	0.435654	2.44898	1.83678	10.4567	-1.202	7.53115	-1.43562	8.72114	0.233623	1.04998	-0.00821548	0.0221353	-0.0344948	0.100308	0.0262793	0.0746503
ZMO1_ZMOp33x023	NADP-dependent oxidoreductase domain protein	0.0614267	0.364193	-0.330285	3.3836	-0.391712	4.14671	0.889488	10.5159	0.415209	2.92015	0.908123	6.91303	1.34513	9.54829	-0.795247	6.09852	-0.610216	4.62634	-0.18503	0.981763	0.134676	0.640153	-0.173208	0.897348	0.307884	1.97039
ZMO1_ZMOp33x024	IS4-like transposase	0.0292637	0.0887092	-0.746458	4.99086	-0.775722	5.19951	1.67437	11.6381	0.688011	3.01954	1.31474	6.24306	3.02036	11.938	-1.91263	8.66832	-1.62853	7.59065	-0.284101	0.917344	0.419718	1.56601	0.077089	0.177839	0.342629	1.18518
ZMO1_ZMOp33x029	Azospirillum phage Cd Gp10 family protein	0.434151	1.75549	-0.848235	4.13348	-1.28239	6.39385	1.34656	8.003	1.40689	4.9398	0.241431	0.49819	2.39134	8.17035	-1.34046	4.68584	-2.35734	8.07434	1.01688	3.39429	-0.35601	0.832972	-0.20743	0.410338	-0.148581	0.271725
ZMO1_ZMOp33x031	Hypothetical protein	0.206181	0.381798	0.0417612	0.0616195	-0.16442	0.288721	0.755517	2.82752	0.266074	0.340627	0.849894	1.58974	1.15058	2.39174	-0.400493	0.573594	-0.314764	0.420466	-0.0857295	0.0920283	0.484016	0.737312	-0.0140757	0.013979	0.498091	0.76623
ZMO1_ZMOp33x033	Hypothetical protein	0.48326	1.6463	-0.831785	3.35868	-1.31504	5.63043	0.266564	0.961581	-0.105006	0.151167	-0.499446	1.07059	1.40414	4.14888	-1.58636	4.75956	-2.26684	6.81956	0.68048	1.63658	-0.0772099	0.107167	-0.36325	0.695672	0.28604	0.508152
ZMO1_ZMOp33x035	Hypothetical protein	-0.514751	1.37832	0.575114	1.60472	1.08987	3.69039	-0.131261	0.298852	0.159988	0.196584	2.0637	5.13479	-2.61747	6.51602	1.96384	4.8685	3.43045	8.26382	-1.46661	3.47524	-0.813617	1.60549	-1.25072	2.84784	0.437106	0.688629
ZMO1_ZMOp33x036	Ribonuclease toxin BrnT of type II toxin-antitoxin system	-0.0763564	0.181615	-0.481939	1.96299	-0.405583	1.5521	0.819351	4.86877	0.545707	1.4496	0.517581	1.34798	1.39477	4.77762	-0.906469	2.85868	-0.844175	2.60791	-0.0622932	0.0978767	-0.0574101	0.0895303	0.0330095	0.0495531	-0.0904196	0.148215
ZMO1_ZMOp33x037	Cro/C1-type transcriptional repressor	-0.226586	0.693287	-0.0884767	0.213307	0.138109	0.365736	0.951561	5.64205	0.432077	1.03872	0.885831	2.74229	1.53678	5.2484	-0.640826	1.78289	-0.187363	0.347294	-0.453463	1.10976	0.463873	1.14485	0.463582	1.14387	0.000290743	0.000410188
ZMO1_ZMOp33x039	Hypothetical protein	-0.377142	0.821592	-0.0753951	0.11485	0.301747	0.61	-0.412726	1.22533	-0.451046	0.656378	0.298844	0.385629	-1.08598	2.16668	0.242069	0.297131	0.994156	1.92398	-0.752087	1.31384	-0.39286	0.547309	-0.390663	0.543322	-0.00219699	0.00211747
ZMO1_ZMOp33x040	Death on curing (Doc) protein	-0.291595	1.18146	-0.543532	2.73785	-0.251937	0.967173	0.240846	1.2003	-0.583829	1.90151	0.283608	0.710616	1.02276	3.89787	-1.34683	5.29634	-0.621512	2.06888	-0.725314	2.53911	0.259761	0.632308	0.117638	0.234149	0.142123	0.293916
ZMO1_ZMOp36x001	N-acetylmuramoyl-L-alanine amidase domain protein	0.76508	1.31012	-0.847391	1.50747	-1.61247	3.50995	2.35632	6.58359	3.06598	4.93343	1.4626	1.97751	2.54038	3.99255	-0.584592	0.570457	-2.15136	3.26767	1.56677	2.16892	-1.11019	1.35727	-1.07358	1.29616	-0.0366088	0.0251057
ZMO1_ZMOp36x002	Hypothetical protein	1.09992	1.5127	0.0803523	0.0625272	-1.01957	1.36309	2.1782	4.66675	2.56443	2.94559	1.28379	1.16209	2.68637	3.12342	0.019379	0.0100973	-1.72086	1.73677	1.74024	1.76346	0.141326	0.078989	-0.318279	0.195736	0.459605	0.303388
ZMO1_ZMOp36x003	Hypothetical protein	1.14352	2.12174	0.0411284	0.038556	-1.10239	2.01988	1.05856	2.50577	1.00651	1.11046	0.922034	0.984958	1.24714	1.49055	-0.0791887	0.0532806	-1.26494	1.5198	1.18575	1.39076	0.161446	0.114975	-0.939834	1.01102	1.10128	1.25647
ZMO1_ZMOp36x004	Bacteriophage tail completion protein R	0.314915	0.557859	-0.325488	0.582509	-0.640403	1.45644	1.10369	3.85694	1.53943	2.95665	0.275871	0.304443	1.49576	2.85021	-0.303652	0.342604	-1.25035	2.25551	0.946696	1.54769	-0.347324	0.405314	-0.0304575	0.0270081	-0.316866	0.36123
ZMO1_ZMOp36x005	Phage virion morphogensis protein	-0.371874	0.269641	-0.817099	0.734955	-0.445224	0.335929	2.02196	3.25583	1.53211	1.07757	1.35779	0.913769	3.176	2.87882	-1.63904	1.18204	-1.35433	0.910602	-0.284716	0.132213	0.00484597	0.00198409	0.463878	0.232057	-0.459032	0.229186
ZMO1_ZMOp36x006	Baseplate assembly protein J	2.29401	7.6729	-0.250159	0.499613	-2.54417	8.36354	3.42976	11.9363	5.17525	10.9245	0.973035	1.95825	4.14099	9.33182	0.266967	0.349723	-4.12815	9.31008	4.39511	9.75117	-0.767285	1.41607	-0.960189	1.92339	0.192904	0.235687
ZMO1_ZMOp36x007	Tail protein I	1.8323	6.4116	-0.33634	0.763914	-2.16864	7.47504	3.01629	11.1825	4.45856	10.0374	1.15043	2.53302	3.43988	8.23521	0.173003	0.213676	-3.31337	7.98412	3.48637	8.3258	-0.845682	1.6765	-1.02392	2.17142	0.178237	0.221313
ZMO1_ZMOp36x008	Bulb-type lectin domain protein	1.34678	7.16976	-0.38804	1.66878	-1.73482	8.85634	2.59039	13.2366	3.83547	12.0659	0.19849	0.426829	3.73721	11.8739	-0.338911	0.862715	-3.50418	11.3999	3.16527	10.6588	-0.437169	1.22161	0.0345421	0.0576053	-0.471711	1.35616
ZMO1_ZMOp36x009	Hypothetical protein	1.06203	4.80802	-0.125306	0.301602	-1.18733	5.41382	1.90632	9.77655	2.89823	8.8646	0.00497556	0.00666569	2.81577	8.66625	-0.0840766	0.126467	-2.59273	8.10711	2.50865	7.88729	-0.166535	0.279655	0.218061	0.390009	-0.384596	0.818414
ZMO1_ZMOp36x010	Phage baseplate assembly protein V/Gp45	2.81735	8.37682	-0.651052	1.58521	-3.4684	9.82021	3.61541	11.5872	5.67578	10.8685	0.540315	0.765442	4.63012	9.41321	-0.128223	0.131141	-5.51331	10.6579	5.38508	10.488	-1.17388	2.20267	-1.4235	2.83488	0.249617	0.28482
ZMO1_ZMOp36x011	Tail sheath protein	2.31118	9.69058	-0.595205	2.3696	-2.90639	11.342	3.82761	14.9251	5.57359	13.6093	1.11522	3.39444	4.794	12.4795	-0.205411	0.360991	-4.74578	12.4042	4.54036	12.0755	-0.984999	2.90599	-1.067	3.21392	0.0819974	0.122707
ZMO1_ZMOp36x012	Tail tube protein	2.03632	7.96673	-0.281188	0.722605	-2.31751	8.84355	2.9333	11.9896	4.46037	11.0331	0.221808	0.340422	4.11771	10.4539	-0.109859	0.148298	-4.26546	10.7085	4.1556	10.52	-0.452518	0.859965	-0.369557	0.655375	-0.0829603	0.108327
ZMO1_ZMOp36x013	Bacteriophage putative tail protein Gp41	0.901119	4.50801	-0.331997	1.24189	-1.23312	6.25181	1.77634	10.0283	2.62281	8.90722	0.0115425	0.0173992	2.69467	9.09445	-0.367927	0.889753	-2.57468	8.7796	2.20675	7.74049	-0.296068	0.664427	0.108446	0.19069	-0.404514	1.01242
ZMO1_ZMOp36x015	Phage tail tape measure protein	1.21364	7.0616	-0.296894	1.30269	-1.51053	8.5049	1.96681	11.8334	2.75322	10.2819	0.170109	0.39209	2.97709	10.8462	-0.40883	1.25585	-2.91402	10.691	2.50519	9.61005	-0.184959	0.435899	-0.107039	0.222966	-0.0779194	0.154324
ZMO1_ZMOp36x016	Phage P2 GpU family protein	0.319428	1.12847	-0.153627	0.426722	-0.473055	1.93151	1.48645	8.56593	1.45246	5.02797	0.288071	0.614879	2.71881	8.94028	-0.786805	2.39905	-1.68843	5.87457	0.90162	2.86335	0.47955	1.22492	0.742315	2.22093	-0.262765	0.545032
ZMO1_ZMOp36x017	Phage late control D family protein	0.134086	0.496119	-0.277002	1.31468	-0.411088	2.24868	0.519243	3.90032	0.170962	0.434418	0.370288	1.21679	1.01648	4.49009	-0.699761	2.86433	-0.734184	3.04435	0.0344229	0.0682829	0.145757	0.355418	-0.0879927	0.193721	0.233749	0.652383
ZMO1_ZMOp36x019	Hypothetical protein	-0.120554	0.201502	0.334771	0.723938	0.455324	1.09877	-0.940943	3.75004	-0.694166	1.21809	-0.119456	0.134081	-2.00921	4.76573	0.992291	1.9852	1.4002	3.11389	-0.407909	0.594109	-0.32275	0.438745	-0.489551	0.757157	0.166801	0.196425
ZMO1_ZMOp36x021	Hypothetical protein	-0.494665	1.38455	0.437248	1.16869	0.931913	3.21243	-1.30602	5.8983	-1.63595	4.16407	-0.601847	1.12608	-1.68026	4.29362	0.459401	0.779801	1.47112	3.67486	-1.01172	2.2844	0.415095	0.680805	0.392708	0.63252	0.0223866	0.0247089
ZMO1_ZMOp36x023	YafQ-like toxin	-0.514746	0.81629	0.515421	0.817735	1.03017	2.10372	-0.27692	0.470864	-0.203404	0.166593	0.0282451	0.0202553	-0.655602	0.709205	0.741519	0.836902	1.37209	1.94057	-0.630571	0.673344	0.289322	0.251653	0.688243	0.756893	-0.398921	0.372796
ZMO1_ZMOp36x027	Hypothetical protein	0.0548068	0.0597875	0.282672	0.389199	0.227865	0.298038	-0.382169	0.750083	-0.0536632	0.040607	0.149016	0.121567	-1.24186	1.77081	0.87677	1.09875	0.923303	1.17953	-0.0465329	0.0350082	-0.311426	0.285901	-0.467573	0.474969	0.156147	0.12808
ZMO1_ZMOp36x028	Hypothetical protein	-0.266661	0.712358	-0.025458	0.0462784	0.241203	0.623447	-0.396122	1.61109	0.590928	1.31261	-0.88651	2.27777	-0.892783	2.29918	0.716397	1.70906	0.24434	0.405098	0.472058	0.964828	-0.767314	1.87633	0.238066	0.392033	-1.00538	2.68646
ZMO1_ZMOp36x029	Lambda repressor-like DNA-binding domain protein	0.220399	0.508641	0.0113863	0.018837	-0.209013	0.475008	-0.437126	1.68557	-0.177161	0.251776	-1.02703	2.53665	-0.107189	0.140513	-0.0235997	0.0278771	-0.668932	1.42256	0.645332	1.35408	0.0463723	0.0563981	0.250906	0.385726	-0.204534	0.299515
ZMO1_ZMOp36x030	Toxin HigB-like	-0.152234	0.331899	-0.213461	0.5089	-0.0612268	0.114756	-0.773959	3.69216	-0.576689	1.213	-1.19523	3.20904	-0.549955	1.13648	-0.226828	0.354076	-0.383866	0.697944	0.157038	0.226691	-0.200094	0.303356	0.261412	0.423174	-0.461506	0.894446
ZMO1_ZMOp36x031	Helix-turn-helix XRE super family protein	0.822413	4.1122	-0.362655	1.42289	-1.18507	6.07786	0.932942	5.86269	1.4017	5.06195	-0.540013	1.52721	1.93715	6.96763	-0.63038	1.88606	-2.42365	8.43966	1.79327	6.48675	-0.0949297	0.165575	0.0535115	0.0874313	-0.148441	0.280238
ZMO1_ZMOp36x034	Azospirillum phage Cd Gp10 family protein	0.110331	0.247345	0.423068	1.42368	0.312737	0.940875	-0.470484	2.16676	-0.209282	0.353751	-0.194593	0.323293	-1.00758	2.86082	0.822216	2.19277	0.719229	1.83107	0.102987	0.152478	0.02392	0.031738	-0.0937554	0.13711	0.117675	0.177629
ZMO1_ZMOp36x038	Hypothetical protein	-0.259928	0.431867	-0.162096	0.241531	0.0978319	0.134739	-0.849517	2.76712	-0.190842	0.194631	-1.01173	1.67959	-1.34598	2.46448	0.415473	0.505303	0.264958	0.287491	0.150515	0.14818	-0.739666	1.09291	-0.0692943	0.0633308	-0.670371	0.955411
ZMO1_ZMOp36x040	Arc-type ribbon-helix-helix	-0.130525	0.361578	0.569049	2.57463	0.699574	3.34641	-0.678278	4.10979	-0.356366	0.852237	-0.390002	0.963368	-1.28846	4.5645	1.0351	3.53662	1.14881	4.00416	-0.113707	0.201549	0.103	0.179675	0.250344	0.533026	-0.147343	0.274208
ZMO1_ZMOp36x041	PBSX family phage portal protein	0.160498	0.394816	-0.16533	0.409871	-0.325829	1.004	1.19801	6.47971	1.35939	4.1547	0.976524	2.77161	1.25812	3.79454	-0.114696	0.173771	-0.466628	1.02142	0.351933	0.697488	-0.215965	0.370929	-0.185029	0.306372	-0.030936	0.0417499
ZMO1_ZMOp36x042	Putative ATPase terminase subunit protein	0.859007	3.84751	-0.0562037	0.120974	-0.915211	4.14344	1.96037	10.0919	2.35167	7.56944	1.21484	3.8476	2.3146	7.46585	-0.0376701	0.0539263	-1.46509	4.76369	1.42742	4.62889	-0.0747373	0.112977	-0.365333	0.780677	0.290596	0.575927
ZMO1_ZMOp36x043	Capsid scaffolding protein GpO	2.4673	8.06487	-0.149127	0.257915	-2.61643	8.46057	3.43423	11.8446	4.95006	10.5031	0.883283	1.68537	4.46934	9.77275	0.0912297	0.0989559	-4.40946	9.67728	4.50069	9.8223	-0.389483	0.556096	-0.823397	1.53101	0.433914	0.640999
ZMO1_ZMOp36x044	Bacteriophage P2 GpN major capsid	1.8074	5.34057	-0.547626	1.17737	-2.35502	6.91643	3.17752	10.3306	5.2259	9.96028	0.36338	0.430097	3.94328	8.01363	0.093687	0.0883916	-4.14497	8.34888	4.23866	8.50056	-1.18894	2.11351	-0.565074	0.766628	-0.623865	0.876263
ZMO1_ZMOp36x045	Bacteriophage P2 GpM family protein	1.7936	4.48779	-0.559515	0.983267	-2.35311	5.97642	2.49128	7.59749	4.59014	8.00601	-0.830288	1.05012	3.71398	6.64094	-0.121434	0.0992781	-4.62525	8.05689	4.50381	7.8797	-0.997595	1.35101	-0.0809758	0.0640807	-0.916619	1.20267
ZMO1_ZMOp36x046	Bacteriophage head completion protein GpL	1.09112	2.87294	-0.0368599	0.0459828	-1.12798	2.99686	2.27267	7.82536	3.40408	6.88664	0.314233	0.346589	3.09969	6.30799	0.115334	0.107806	-2.52071	5.11762	2.63604	5.3642	-0.189053	0.188465	0.26475	0.28092	-0.453804	0.553404
ZMO1_ZMOp39x003	Hypothetical protein	-0.252602	0.543487	-0.282764	0.630227	-0.0301619	0.0471986	1.5947	6.99042	0.724493	1.41173	1.67067	4.16471	2.38895	6.09751	-1.11499	2.52614	-0.389302	0.608299	-0.725691	1.41493	0.549465	0.966216	0.328979	0.488439	0.220486	0.295793
ZMO1_ZMOp39x004	Hypothetical protein	1.14281	4.46062	0.546829	1.75421	-0.595982	1.97141	0.501125	2.05099	1.08731	2.76027	0.79002	1.80592	-0.373958	0.652652	1.27746	3.38121	-0.0139932	0.0164596	1.29146	3.42669	-0.183806	0.265723	-1.17797	3.05668	0.994165	2.45675
ZMO1_ZMOp39x005	RelB antitoxin/Antitoxin DinJ family toxin	-0.573451	1.53867	0.395119	0.923488	0.96857	3.08518	-0.422597	1.33667	-0.251649	0.327137	0.285537	0.382791	-1.30168	2.89232	0.920133	1.82811	1.76218	4.18059	-0.842044	1.61992	-0.129896	0.149834	0.174963	0.211293	-0.304858	0.415725
ZMO1_ZMOp39x006	YafQ-like toxin	-0.281274	0.566273	0.129382	0.215998	0.410656	0.93937	-0.0888043	0.176453	-0.394469	0.560114	0.727306	1.27843	-0.59925	0.980384	0.231772	0.286535	1.07393	2.17385	-0.842161	1.5635	0.0269917	0.027109	-0.252622	0.318327	0.279614	0.360939
ZMO1_ZMOp39x008	NAD(P)-dependent oxidoreductase	0.11144	0.345607	-0.0500521	0.134637	-0.161492	0.554238	0.718008	5.01635	0.784752	2.91582	1.26561	5.11112	0.103658	0.208564	0.290495	0.762352	0.419485	1.25773	-0.128991	0.270501	-0.390599	1.14036	-0.74247	2.71595	0.351871	0.988478
ZMO1_ZMOp39x010	Putative partitioning protein ParB	-0.170394	0.394326	0.653833	2.38461	0.824227	3.21093	-0.880429	4.41929	-0.618923	1.38445	-0.574666	1.25028	-1.4477	4.16489	1.06822	2.8763	1.26074	3.53605	-0.192522	0.29857	0.239445	0.391183	0.38771	0.731875	-0.148265	0.218301
ZMO1_ZMOp39x011	AraC-type helix-turn-helix transcriptional regulator	-0.208506	0.59163	0.261322	0.799194	0.469828	1.78185	-0.36912	1.69074	-0.188644	0.334711	0.0933118	0.145803	-1.01203	3.10087	0.673014	1.81319	1.0225	3.14114	-0.349484	0.741363	-0.15037	0.254011	-0.0828415	0.127526	-0.0675286	0.101677
ZMO1_ZMOp39x012	TonB-dependent receptor	0.148739	0.594539	-0.409084	2.34088	-0.557824	3.47667	0.897448	7.13877	0.293101	0.927247	1.10207	5.09735	1.29717	6.02348	-0.91112	4.12595	-0.655375	2.75495	-0.255745	0.771037	0.0929515	0.215237	-0.460272	1.72075	0.553224	2.20584
ZMO1_ZMOp39x017	Hypothetical protein	-0.172473	0.176534	0.654987	0.947312	0.82746	1.30489	-0.445643	0.740295	-0.818603	0.801171	0.910155	0.924915	-1.42848	1.71513	0.959925	0.994536	1.99678	2.68174	-1.03685	1.10518	0.350048	0.270245	-0.341857	0.262647	0.691906	0.639908
ZMO1_ZMOp39x022	Helix-turn-helix DUF1870 domain-containing protein	-0.217651	0.40317	0.249663	0.480205	0.467314	1.10893	-0.253121	0.637007	-0.669382	1.12854	-0.643507	1.06918	0.553526	0.870711	-0.361791	0.495533	-0.131203	0.145836	-0.230588	0.282067	0.861117	1.59468	1.06583	2.12952	-0.204713	0.244453
ZMO1_ZMOp39x023	P-loop containing nucleoside triphosphate hydrolase domain protein	0.149567	0.325691	0.219476	0.529202	0.0699096	0.133412	-0.704836	3.30416	-1.18259	3.17614	-1.02143	2.63528	0.0895138	0.119385	-0.416576	0.781255	-0.485563	0.961577	0.0689871	0.089641	0.855528	2.08492	0.625382	1.36032	0.230146	0.361603
ZMO1_ZMOp39x024	Hypothetical protein	0.358664	0.540224	0.242452	0.329276	-0.116212	0.133073	-1.95108	5.6944	-1.39866	2.21039	-1.71669	2.60387	-2.73789	4.49483	0.912065	1.24801	0.394388	0.374084	0.517677	0.528685	-0.427161	0.413514	-0.626812	0.679165	0.199651	0.181293
ZMO1_ZMOp39x025	ParG family protein	-1.02078	2.56408	-0.801603	1.85766	0.219175	0.331832	-0.513233	1.33201	-0.509711	0.626723	-0.119378	0.109365	-0.910609	1.37681	-0.601154	0.781045	0.61479	0.805012	-1.21594	2.04216	-1.00205	1.56998	-0.176441	0.169766	-0.825611	1.20339
ZMO1_ZMOp39x027	Outermembrane autotransporter	4.2693	26.3282	3.13151	23.9099	-1.13779	16.0598	2.04623	22.1739	2.15075	18.2956	1.41319	15.0668	2.57475	19.6896	2.91951	20.6655	-1.71857	16.5654	4.63808	24.2703	3.34351	21.7202	-0.557008	8.2711	3.90052	22.9202
ZMO1_ZMOp39x029	Hypothetical protein	0.369277	0.343158	-0.754749	0.91623	-1.12403	1.49291	2.57328	5.37017	1.62233	1.62062	2.19092	2.18632	3.90659	4.81731	-1.89688	2.00028	-1.98186	2.12025	0.0849789	0.0466234	0.387381	0.250509	-0.266195	0.148045	0.653576	0.434028
ZMO1_ZMOp39x030	Hypothetical protein	0.640143	2.09696	0.248291	0.580688	-0.391852	1.07251	1.06254	5.00246	1.60663	4.30429	0.882575	2.02654	0.698421	1.47351	0.702396	1.48503	-0.299775	0.472914	1.00217	2.40059	-0.205815	0.295431	-0.483929	0.891485	0.278114	0.429698
ZMO1_ZMOp39x031	Alpha/Beta hydrolase fold	0.136128	1.05662	-0.389983	4.19325	-0.526111	5.7898	1.01392	11.5727	0.440726	3.20435	1.1627	8.63409	1.43832	10.1238	-0.888779	6.8663	-0.663919	5.14766	-0.22486	1.30762	0.108813	0.493423	-0.388304	2.72883	0.497116	3.7121
ZMO1_ZMOp39x034	XRE family transcriptional regulator	0.104495	0.186635	-0.364253	0.900151	-0.468748	1.27115	0.860228	3.69408	0.3411	0.52017	1.0417	2.34831	1.19788	2.81719	-0.792645	1.62448	-0.546841	0.976423	-0.245804	0.343297	0.0641394	0.073747	-0.390655	0.621238	0.454794	0.76069
