# Supplementary material for: Development and characterization of acidic-pH-tolerant mutants of Zymomonas mobilis through adaptation and next-generation sequencing-based genome resequencing and RNA-Seq
Source: Biotechnol Biofuels. 2020 Aug 13;13:144. doi: 10.1186/s13068-020-01781-1 (PMC7427070; doi:10.1186/s13068-020-01781-1)
Supplement: Supplementary file 3 — Additional file 3. Table S2. List of significantly differentially expressed genes in different functional categories comparing same strain at different conditions or different strains under low pH. P is −log10(P-value). NS, not significantly differentially expressed. [file 13068_2020_1781_MOESM3_ESM.xlsx]

## Sheet: Table S2-Revision
Table S2. List of significantly differentially expressed genes in different functional categories comparing same strain at different conditions or different strains under low pH. P is -log10(p-value). NS, not significantly differentially expressed.
Name	Product	3.5M pH3.8/pH6.2	P (3.5M pH3.8/pH6.2)	3.6M pH3.8/pH6.2	P (3.6M pH3.8/pH6.2)	ZM4 pH3.8/pH6.2	P (ZM4 pH3.8/pH6.2)	pH3.8 3.5M/ZM4	P (pH3.8 3.5M/ZM4)	pH3.8 3.6M/ZM4	P (pH3.8 3.6M/ZM4)	pH3.8 3.5M/3.6M	P (pH3.8 3.5M/3.6M)	pH6.2 3.5M/ZM4	P (pH6.2 3.5M/ZM4)	pH6.2 3.6M/ZM4	P (pH6.2 3.6M/ZM4)	pH6.2 3.5M/3.6M	P (pH6.2 3.5M/3.6M)
Genes with mutations
ZMO1_ZMO0421	Histidinol-phosphate aminotransferase HisC	NS	NS	NS	NS	NS	NS	NS	NS	NS	NS	NS	NS	NS	NS	NS	NS	NS	NS
ZMO1_ZMO0712	Polyphosphate kinase	0.756996	10.9201	0.969491	12.7461	1.13412	13.9257	-0.184858	2.76455	-0.180304	2.67698	-0.00455335	0.0320738	0.192266	2.90718	-0.0156759	0.119939	0.207942	3.20887
ZMO1_ZMO1432	Membrane protein component of efflux system	-0.137325	1.63127	0.0492849	0.413812	-0.352959	5.2714	1.0776	12.8041	1.93193	17.2496	-0.854331	11.0876	0.861967	11.1525	1.52969	15.4567	-0.667721	9.32408
ZMO1_ZMO1733	Transcriptional regulator OxyR	NS	NS	NS	NS	NS	NS	NS	NS	NS	NS	NS	NS	NS	NS	NS	NS	NS	NS
RND efflux pump
ZMO1_ZMO1429	NodT family RND efflux system outer membrane lipoprotein	-0.661478	9.08488	-0.450491	6.55444	-0.689471	9.37406	1.02499	12.2452	1.68528	16.0076	-0.660287	9.07235	0.996998	12.0399	1.4463	14.8387	-0.449299	6.53813
ZMO1_ZMO1430	MFP subunit of RND efflux system transporter	-0.51013	5.89386	-0.206626	1.99862	-0.47607	5.49587	0.678691	7.67403	1.49067	13.2947	-0.811983	8.883	0.712751	7.9982	1.22123	11.8084	-0.508478	5.87486
ZMO1_ZMO1431	DUF1656 domain-containing protein	-0.82587	3.32613	-0.812432	3.2593	-1.6293	6.91749	1.34135	5.74005	2.36979	9.42517	-1.02843	4.31583	0.537921	1.90277	1.55292	6.61748	-1.015	4.25153
ZMO1_ZMO1432	Membrane protein component of efflux system	-0.137325	1.63127	0.0492849	0.413812	-0.352959	5.2714	1.0776	12.8041	1.93193	17.2496	-0.854331	11.0876	0.861967	11.1525	1.52969	15.4567	-0.667721	9.32408
OxyR regulated genes
ZMO1_ZMO0918	Catalase	3.09696	12.5304	2.50351	10.9622	4.74956	15.7677	-1.36731	6.82074	-1.54766	7.61544	0.180346	0.538354	0.285296	0.994044	0.698395	3.29451	-0.413099	1.65146
ZMO1_ZMO1060	Superoxide dismutase	2.63835	15.085	2.55576	14.8426	3.91119	18.1108	-1.16523	9.06654	-0.472063	3.75162	-0.693169	5.73048	0.107613	0.526065	0.883369	7.2123	-0.775756	6.39915
ZMO1_ZMO1211	Glutathione reductase	0.5053	4.78605	0.853974	7.93754	1.98956	14.0403	-0.795804	7.47338	-0.391777	3.5686	-0.404027	3.70337	0.688455	6.55489	0.743807	7.0389	-0.055353	0.274192
Membrane modification
ZMO1_ZMO0228	Putative polisoprenol-linked O-antigen translocase	-0.857396	5.02383	-1.25992	7.31459	-1.06819	6.28216	0.11784	0.383095	0.296463	1.30378	-0.178622	0.655544	-0.0929547	0.285865	0.488188	2.55851	-0.581142	3.19633
ZMO1_ZMO0464	Preprotein translocase SecG subunit	-0.568282	4.34629	-0.856685	6.64562	-1.10663	8.30777	0.099092	0.438443	0.15686	0.801347	-0.0577682	0.226124	-0.439251	3.19669	-0.0930794	0.404981	-0.346171	2.35298
ZMO1_ZMO0537	Preprotein translocase SecY subunit	-0.71562	6.55343	-0.911966	8.11624	-1.03278	8.96393	0.158193	1.01426	0.0967777	0.525889	0.0614154	0.296696	-0.158964	1.02102	-0.0240338	0.100664	-0.13493	0.817079
ZMO1_ZMO1626	YidC translocase/secretase	-0.814876	11.1704	-1.34676	14.932	-1.17858	13.9191	0.21015	3.09545	0.0724651	0.738533	0.137684	1.77344	-0.153556	2.05556	0.240646	3.65672	-0.394202	6.25009
ZMO1_ZMO1898	Preprotein translocase YajC subunit	-0.667167	4.24525	-1.15761	7.40687	-1.0935	7.04116	0.703384	4.50715	0.101846	0.361269	0.601538	3.76138	0.277055	1.361	0.165956	0.67806	0.111099	0.402898
ZMO1_ZMO1033	Cyclopropane fatty-acyl-phospholipid synthase Cfa	0.611191	6.06193	0.804875	7.79432	1.43243	11.8619	-0.878806	8.38252	-0.664436	6.56784	-0.21437	1.70883	-0.0575685	0.301021	-0.036882	0.177528	-0.0206865	0.0928911
Glycolysis_pathway
ZMO1_ZMO0152	Pyruvate kinase	0.755596	11.6674	1.56996	17.2066	0.783825	11.9381	-0.0767514	0.968981	0.401616	7.25991	-0.478367	8.41684	-0.0485221	0.525477	-0.384515	6.98218	0.335992	6.15095
ZMO1_ZMO0177	Type I glyceraldehyde-3-phosphate dehydrogenase	0.54507	11.6503	1.12164	17.1142	0.796579	14.4937	-0.170941	4.23749	0.179381	4.47558	-0.350322	8.50343	0.0805681	1.61556	-0.145676	3.50772	0.226244	5.73203
ZMO1_ZMO0997	2-dehydro-3-deoxyphosphogluconate aldolase/4-hydroxy-2-oxoglutarate aldolase	0.625025	2.51879	1.20926	5.49191	0.59201	2.34524	0.00207712	0.00390567	0.315555	0.995627	-0.313478	0.98669	-0.0309373	0.0618201	-0.301698	0.93649	0.270761	0.808729
ZMO1_ZMO1212	Glucose-6-phosphate isomerase	0.525882	7.5446	0.862098	10.9805	1.06874	12.565	0.0466625	0.374911	-0.1536	1.83973	0.200262	2.61949	0.589521	8.30363	0.0530434	0.4408	0.536478	7.67526
ZMO1_ZMO1236	Zn-dependent alcohol dehydrogenase	4.30186	17.745	4.5594	18.1943	5.74086	19.9797	-1.20301	8.30845	-0.265496	1.46781	-0.937519	6.68752	0.235984	1.24846	0.915963	6.5436	-0.679979	4.83618
ZMO1_ZMO1237	Lactate dehydrogenase	1.74663	7.66836	-0.520902	1.9415	1.43601	6.42554	0.763213	3.19728	-1.18418	5.30038	1.94739	8.39477	0.452599	1.60348	0.772739	3.247	-0.320139	0.997243
ZMO1_ZMO1240	2,3-bisphosphoglycerate-dependent phosphoglycerate mutase	1.14966	11.4232	1.66891	14.2084	1.22079	11.8652	0.849109	9.24925	0.920543	9.81784	-0.0714342	0.482392	0.920239	9.8155	0.472423	5.49793	0.447816	5.19982
ZMO1_ZMO1478	6-phosphogluconolactonase	0.776003	9.26344	1.8105	15.5299	1.17555	12.2676	-0.141111	1.3616	0.298243	3.6435	-0.439354	5.60878	0.258437	3.05383	-0.336706	4.20243	0.595143	7.46976
ZMO1_ZMO1496	Phosphoenolpyruvate carboxylase	-0.295985	2.88515	-0.0371765	0.194744	-0.43321	4.55699	0.764018	7.92566	1.05254	10.1426	-0.288525	2.7924	0.626793	6.65189	0.656509	6.94184	-0.0297164	0.150537
ZMO1_ZMO1596	Iron-containing alcohol dehydrogenase	0.701429	7.91556	1.40856	12.8965	1.24051	11.9508	0.189015	1.78008	0.455044	5.26345	-0.26603	2.80238	0.728098	8.16486	0.287	3.08593	0.441098	5.09301
ZMO1_ZMO1754	Succinate-semialdehyde dehydrogenase SSADH	3.12966	14.894	2.37797	12.8185	5.50078	19.2351	-2.21341	12.2838	-2.29795	12.5629	0.084547	0.303271	0.157713	0.672155	0.824852	5.60466	-0.667139	4.46422
Flagellar and chemotaxis
ZMO1_ZMO0082	CheR-type MCP methyltransferase	-1.68072	11.4692	-0.602794	4.79053	-1.12527	8.61417	-0.906497	7.18075	0.438342	3.30279	-1.34484	9.85735	-0.351046	2.48793	-0.0841375	0.369669	-0.266909	1.72293
ZMO1_ZMO0602	Flagellar motor protein MotB	-1.03014	9.44456	-1.12572	10.073	-1.36507	11.47	0.533028	5.24836	0.161419	1.14997	0.371609	3.48172	0.198095	1.52334	-0.0779324	0.436381	0.276027	2.38449
ZMO1_ZMO0603	Flagellar motor protein MotA	-0.906024	11.8938	-1.28789	14.5339	-1.18034	13.8729	0.563244	8.5015	-0.0768269	0.790751	0.640071	9.38526	0.288926	4.4832	0.0307208	0.246449	0.258205	3.94015
ZMO1_ZMO0604	Flagellin domain protein	-1.23264	5.71099	-1.30549	6.04706	-0.915737	4.13857	-0.0358907	0.0739632	-0.292467	0.921491	0.256577	0.771902	0.281013	0.872819	0.0972823	0.226474	0.183731	0.496875
ZMO1_ZMO0605	Flagellar hook-associated protein FlgK	-1.13715	11.6347	-1.38692	13.1116	-0.884324	9.81485	-0.0807533	0.595859	-0.469262	5.68629	0.388509	4.65531	0.172073	1.66338	0.0333347	0.199118	0.138738	1.23793
ZMO1_ZMO0606	Flagellar rod assembly protein/muramidase FlgJ	-1.42691	4.97219	-1.82639	6.38765	-1.08937	3.65449	0.210736	0.414382	-0.22656	0.454371	0.437297	1.09024	0.548279	1.48727	0.510463	1.34825	0.0378156	0.058055
ZMO1_ZMO0607	Flagellar P-ring protein	-1.29119	9.15068	-1.71645	11.1854	-1.11714	8.15997	-0.024046	0.0813206	-0.521688	3.79391	0.497642	3.58523	0.150008	0.72351	0.0776201	0.310709	0.0723883	0.285361
ZMO1_ZMO0608	Flagellar L-ring protein	-1.34457	7.65126	-1.84369	9.81338	-1.1218	6.49943	-0.22586	0.882429	-0.696546	3.91771	0.470686	2.3967	-0.00308691	0.00745137	0.0253429	0.064946	-0.0284298	0.0734498
ZMO1_ZMO0609	Flagellar basal-body rod protein FlgG	-1.45156	9.83402	-1.81186	11.4359	-1.27342	8.9167	0.0480981	0.172029	-0.535304	3.82052	0.583402	4.22396	0.226246	1.23142	0.00313537	0.00966484	0.223111	1.20804
ZMO1_ZMO0610	Flagellar basal-body rod protein FlgF	-1.17882	8.38318	-1.23596	8.70587	-1.10035	7.92081	-0.151263	0.711683	-0.286148	1.69767	0.134886	0.61126	-0.0727912	0.280184	-0.150536	0.707119	0.0777448	0.30355
ZMO1_ZMO0611	Flagellar hook protein FlgE	-1.05246	7.96896	-1.0733	8.09992	-1.01251	7.71276	-0.0891829	0.383603	-0.246574	1.48638	0.157391	0.804661	-0.0492407	0.187474	-0.185793	1.00803	0.136552	0.665307
ZMO1_ZMO0612	Flagellar hook capping protein	-1.07729	9.28675	-1.02175	8.91894	-0.87857	7.89555	0.0399928	0.179309	-0.224778	1.65167	0.26477	2.06246	0.238711	1.79281	-0.0815931	0.424683	0.320304	2.65278
ZMO1_ZMO0613	Flagellar basal-body rod protein FlgC	-0.994035	8.22452	-1.41646	10.7072	-1.69507	12.0228	0.914122	7.66702	0.178662	1.08851	0.73546	6.29269	0.213086	1.38645	-0.0999464	0.500733	0.313032	2.33539
ZMO1_ZMO0614	Flagellar basal-body rod protein FlgB	-1.52428	10.5934	-1.61778	11.0253	-1.63835	11.1175	0.609747	4.73292	0.186761	1.02383	0.422986	3.07164	0.495678	3.73169	0.16619	0.873372	0.329489	2.22091
ZMO1_ZMO0619	Flagella basal body P-ring formation protein FlgA	0.742524	2.72795	0.527774	1.73101	-0.207591	0.491784	1.31558	5.34261	1.0847	4.32901	0.230875	0.564609	0.365464	1.0458	0.34934	0.983258	0.0161245	0.0278618
ZMO1_ZMO0631	Fis family sigma54-specific transcriptional regulator	-1.83393	13.1002	-1.42714	11.2403	-1.29631	10.5417	-0.195902	1.35196	-0.0787794	0.401874	-0.117123	0.671997	0.341717	2.85183	0.0520472	0.241787	0.289669	2.2991
ZMO1_ZMO0632	Flagellar hook-basal body complex subunit FliE	-2.36248	15.7976	-1.78474	13.664	-1.86358	13.9907	-0.469458	4.70939	0.188207	1.47217	-0.657664	6.63585	0.0294457	0.140682	0.109366	0.702749	-0.0799207	0.466056
ZMO1_ZMO0634	Flagellar M-ring protein FliF	-1.88987	10.7756	-1.91703	10.8792	-1.57383	9.46823	-0.409156	2.30128	-0.294114	1.47153	-0.115041	0.419529	-0.0931197	0.322178	0.0490849	0.151299	-0.142205	0.551054
ZMO1_ZMO0635	Flagellar motor switch protein FliG	-1.99493	13.1974	-2.1052	13.6024	-1.7186	12.0846	-0.320917	2.39608	-0.295641	2.1487	-0.0252755	0.0979281	-0.0445891	0.185439	0.0909578	0.440597	-0.135547	0.742684
ZMO1_ZMO0636	Negative regulator of FliI ATPase	-2.18314	14.5825	-2.07213	14.1863	-1.61146	12.2975	-0.592612	5.53957	-0.398315	3.54774	-0.194298	1.37752	-0.0209329	0.08824	0.0623602	0.308833	-0.0832931	0.443429
ZMO1_ZMO0637	Flagellum-specific ATP synthase FliI	-1.6286	13.4299	-1.47751	12.6996	-1.27155	11.5863	-0.425458	4.51532	-0.305002	3.03475	-0.120456	0.868164	-0.0684082	0.41291	-0.0990358	0.667423	0.0306277	0.157554
ZMO1_ZMO0641	Flagellar hook-length control protein FliK	-1.26202	5.60813	-0.823973	3.47516	-0.837897	3.54671	-0.421038	1.43436	-0.00359507	0.00663159	-0.417443	1.41757	0.00308116	0.00567749	-0.0175184	0.0332641	0.0205996	0.0393631
ZMO1_ZMO0642	Flagellar basal body-associated protein FliL	-0.556154	2.91821	-1.01808	5.82875	-1.00436	5.74989	0.388221	1.8143	-0.0261201	0.0660074	0.414341	1.98153	-0.0599806	0.165015	-0.0123936	0.030211	-0.047587	0.126995
CLC transporter
ZMO1_ZMO0841	Chloride channel core	-0.658008	3.67295	-0.442474	2.21588	-1.47906	8.30386	0.704092	3.97987	0.942599	5.48785	-0.238507	0.953716	-0.116963	0.374487	-0.0939899	0.28601	-0.0229729	0.0586693
ABC Transporters
ZMO1_ZMO0143	ABC transporter related protein	0.761751	9.07939	1.32467	13.1006	0.135695	1.2764	1.51979	14.137	1.62997	14.6684	-0.110181	0.959522	0.893735	10.2072	0.440993	5.585	0.452742	5.736
ZMO1_ZMO0799	ABC-2 type transporter	0.474223	2.73473	0.506202	2.97271	1.11581	7.05137	1.50998	9.06922	0.671926	4.18965	0.838056	5.33901	2.15157	11.6085	1.28153	7.95298	0.870035	5.54973
ZMO1_ZMO0800	ABC transporter related protein	0.524765	3.94266	0.631308	4.85949	0.735999	5.70786	1.77056	11.6086	0.966348	7.37928	0.804211	6.23044	1.98179	12.4431	1.07104	8.05631	0.910754	6.99967
ZMO1_ZMO0801	Secretion protein HlyD family protein	0.794705	6.892	0.652216	5.69867	0.86211	7.41243	2.07861	13.6953	0.978056	8.24722	1.10055	9.05458	2.14601	13.9365	1.18795	9.58921	0.958062	8.10843
ZMO1_ZMO1017	Iron ABC transporter ATP-binding protein	-0.322218	3.86785	-0.0575665	0.398001	-0.464049	5.76696	1.14714	11.8846	1.12275	11.726	0.0243856	0.143146	1.00531	10.9169	0.716268	8.52292	0.289037	3.39316
F1F0 ATPase
ZMO1_ZMO0239	ATP synthase F1F0 alpha subunit	0.22128	3.83058	1.01942	13.7509	0.494529	8.50364	-0.12741	1.88585	0.178408	2.93945	-0.305818	5.48429	0.14584	2.26101	-0.346482	6.21266	0.492322	8.47321
ZMO1_ZMO0240	ATP synthase F1F0 gamma subunit	0.134781	1.15593	1.04291	10.8487	0.457062	5.41734	-0.0700225	0.481642	0.291592	3.24039	-0.361615	4.19306	0.252259	2.69635	-0.294257	3.27717	0.546516	6.46764
ZMO1_ZMO0241	ATP synthase F1F0 beta subunit	0.0998377	1.37083	1.13014	14.612	0.541475	9.20106	-0.162722	2.64729	0.278124	5.01868	-0.440847	7.80301	0.278915	5.03396	-0.310539	5.63123	0.589454	9.79809
ZMO1_ZMO0667	ATP synthase F1F0 A subunit	0.336148	2.55619	1.32921	10.231	0.418342	3.37425	-0.067207	0.303119	0.374724	2.94022	-0.441931	3.60743	0.0149871	0.0559957	-0.536148	4.51724	0.551135	4.65791
ZMO1_ZMO0668	ATP synthase F1F0 C subunit	0.436542	2.37138	1.26421	7.68825	0.0229877	0.0628835	0.275367	1.26869	0.597249	3.53263	-0.321883	1.57185	-0.138187	0.502658	-0.643973	3.86623	0.505786	2.87149
ZMO1_ZMO0669	ATP synthase F1F0 B/B' subunit	0.101943	0.537318	1.02274	8.65263	0.265268	1.96005	0.109915	0.592934	0.425182	3.60077	-0.315266	2.46734	0.27324	2.03985	-0.332286	2.64261	0.605526	5.36245
ZMO1_ZMO0671	ATP synthase F1F0 B/B' subunit	0.300296	2.65737	1.19562	10.4948	0.229379	1.85715	0.0840894	0.480097	0.438399	4.22685	-0.354309	3.2778	0.0131723	0.0568051	-0.527841	5.18667	0.541014	5.32274
ZMO1_ZMO2005	ATP synthase F1F0 assembly protein I	0.157956	1.14923	1.05681	9.77453	0.182814	1.40473	0.0292813	0.138998	0.433019	4.27701	-0.403738	3.94389	0.0541388	0.284886	-0.440976	4.36653	0.495115	4.96282
Respiratory chain
ZMO0012	Coproporphyrinogen III oxidase	-0.646292	4.31246	-0.4392	2.69066	-1.11844	7.47914	-0.0233604	0.0704705	0.317897	1.7488	-0.341257	1.92551	-0.495506	3.13736	-0.361341	2.07977	-0.134165	0.544085
ZMO0568	Succinate dehydrogenase (SQR) hydrophobic subunit	-0.329479	2.3295	-0.673487	5.4672	-1.02933	8.10217	0.835194	6.74783	0.522003	4.13693	0.31319	2.17762	0.135338	0.695393	0.166157	0.916852	-0.0308181	0.115614
ZMO0956	Ubiquinol-cytochrome c reductase iron-sulfur subunit	0.0503783	0.211525	-0.64886	5.47377	-0.711873	6.00971	0.660631	5.57573	-0.0278674	0.107921	0.688498	5.81373	-0.101621	0.501975	-0.0908812	0.434973	-0.0107395	0.0389652
ZMO0957	Cytochrome b	-0.0347216	0.195967	-0.469078	5.3752	-0.801959	8.75158	0.949301	9.9318	0.55192	6.32362	0.397381	4.49303	0.182064	1.66793	0.21904	2.14227	-0.0369759	0.21093
ZMO0958	Cytochrome c1	-0.0404641	0.208119	-0.325399	3.1395	-0.647102	6.67666	0.697761	7.15183	0.371067	3.68799	0.326694	3.15514	0.0911225	0.568948	0.0493631	0.263529	0.0417594	0.215967
ZMO0961	Class I cytochrome c	-0.168964	0.386594	-0.231833	0.580334	-0.87563	3.42883	0.796821	3.04965	0.876902	3.43493	-0.0800811	0.158403	0.0901546	0.181492	0.233105	0.584515	-0.142951	0.314137
ZMO1253	Cytochrome c-type biogenesis protein NrfF/CcmH	-0.414908	0.922062	-0.412845	0.915833	-0.930731	2.75177	0.746008	2.05561	0.710459	1.92463	0.0355494	0.0505012	0.230185	0.424032	0.192573	0.339071	0.037612	0.0535963
ZMO1255	Cytochrome c-type biogenesis protein CcmF/NfrE	-0.452474	2.32468	-0.597281	3.31945	-0.695972	3.98982	0.383605	1.86278	0.294964	1.30021	0.0886407	0.270894	0.140106	0.479179	0.196272	0.746422	-0.0561663	0.158667
ZMO1136	MauG-like cytochrome-c peroxidase	0.352936	4.81334	-0.818117	10.1611	-0.570313	7.67546	1.57929	15.0522	-0.203822	2.47481	1.78311	15.9805	0.656041	8.61474	0.0439825	0.322918	0.612058	8.14466
ZMO1254	Thiol:disulfide oxidoreductase CcmG	-0.173972	0.766966	-0.529891	3.40682	-0.111312	0.427526	0.0283887	0.0869078	-0.01739	0.0514672	0.0457787	0.147585	0.0910484	0.332399	0.401189	2.38863	-0.31014	1.68948
ZMO1258	Cytochrome C assembly protein CcmC/CycZ	0.183306	1.98805	-0.179911	1.9385	-0.498928	6.45485	0.897668	10.4081	0.520951	6.7216	0.376717	4.8493	0.215435	2.4652	0.201935	2.2632	0.0134999	0.0781988
ZMO1571	Cytochrome bd ubiquinol oxidase subunit I	0.345962	1.55597	-0.048522	0.130188	-0.227666	0.87726	0.723677	4.0384	0.336181	1.49598	0.387496	1.81639	0.150048	0.504477	0.157037	0.535163	-0.00698815	0.0168369
ZMO1572	Cytochrome d ubiquinol oxidase subunit II	0.35511	1.87112	0.112801	0.402798	-0.271287	1.29452	0.656225	4.09183	0.379161	2.04427	0.277064	1.33255	0.0298284	0.0858874	-0.00492773	0.0131888	0.0347562	0.101489
ZMO0072	NHL repeat-containing protein	0.188223	2.16863	0.778944	9.66933	0.126549	1.26261	-0.341674	4.54222	-0.199875	2.34889	-0.141798	1.47619	-0.403348	5.43013	-0.852271	10.3103	0.448923	6.04893
ZMO1_ZMO0256	D-lactate dehydrogenase	2.25091	16.2698	1.33902	12.3345	1.41164	12.7283	0.476893	5.387	-0.123766	0.963396	0.600659	6.75572	-0.362375	3.97609	-0.0511463	0.305805	-0.311229	3.31054
ZMO1_ZMO1113	Carbonate dehydratase	1.74743	11.0385	0.805358	5.85511	2.12927	12.4959	-0.0975293	0.393546	-0.173304	0.834785	0.0757751	0.288044	0.284303	1.64329	1.1506	8.10293	-0.866302	6.28884
Rnf complex
ZMO1808	RnfH family protein	-0.768001	3.75768	-0.520616	2.29724	-1.87404	8.99616	0.761098	3.71738	1.38275	6.975	-0.621652	2.89407	-0.344939	1.31327	0.0293277	0.0658649	-0.374266	1.46903
ZMO1_ZMO1814	Electron transport complex RnfABCDGE type A subunit	-0.502276	5.03911	-0.699179	6.98659	-0.855392	8.30819	0.213006	1.73142	0.223923	1.8532	-0.0109171	0.0477175	-0.140111	0.975123	0.0677097	0.375247	-0.20782	1.67417
ZMO1813	Electron transport complex RnfABCDGE type B subunit	-0.304158	1.82531	-0.489965	3.39817	-0.706514	5.16824	0.0539574	0.194564	0.147128	0.67877	-0.0931709	0.376088	-0.348398	2.19176	-0.0694205	0.262126	-0.278978	1.62245
ZMO1812	Electron transport complex RnfABCDGE type C subunit	-0.606144	4.57842	-0.649491	4.93858	-0.976898	7.36225	0.00842145	0.0273547	0.391625	2.69985	-0.383204	2.62486	-0.362332	2.43957	0.0642187	0.250972	-0.426551	3.01144
ZMO1811	Electron transport complex RnfABCDGE type D subunit	-0.592798	3.59688	-0.704563	4.40212	-1.11521	7.02228	0.121662	0.439286	0.330108	1.67757	-0.208446	0.893749	-0.40075	2.18052	-0.0805392	0.263618	-0.320211	1.6092
ZMO1809	Electron transport complex RnfABCDGE type E subunit	-0.408748	2.25431	-0.350751	1.83501	-0.743659	4.7028	0.0106477	0.0289295	0.3605	1.90449	-0.349852	1.82862	-0.324263	1.64883	-0.0324079	0.0937969	-0.291855	1.42728
ZMO1_ZMO1810	Electron transport complex RnfABCDGE type G subunit	-0.628348	5.09362	-0.768029	6.24488	-1.25949	9.50228	0.317468	2.2229	0.496281	3.90861	-0.178813	1.01595	-0.313678	2.18758	0.00481598	0.0164477	-0.318494	2.23247
ZMO0456	Ferredoxin	-0.913028	1.51049	-0.336022	0.39791	-2.03005	4.22652	0.818505	1.3	1.45812	2.8247	-0.639613	0.927395	-0.298518	0.343204	-0.23591	0.257578	-0.0626078	0.0583935
Proton consumption and alkaline substrate production
ZMO1_ZMO0296	TRNA-specific adenosine deaminase	-1.12417	3.89277	0.0666637	0.109668	-1.77407	6.34226	0.794852	2.52554	1.63758	5.86508	-0.842726	2.72491	0.144953	0.268085	-0.203155	0.406576	0.348108	0.823001
ZMO1_ZMO0346	Ammonium transporter	-0.357168	3.2624	-0.912094	8.51059	-0.534922	5.19484	1.68618	12.9393	0.876279	8.23925	0.809901	7.71452	1.50843	12.1089	1.25345	10.7507	0.254975	2.10808
ZMO1_ZMO0687	Acetolactate synthase large subunit	1.13235	6.49021	1.68477	9.10397	0.0225065	0.0565919	-0.167927	0.585275	0.692008	3.83806	-0.859935	4.91042	-1.27777	7.2496	-0.970254	5.57532	-0.307515	1.32626
ZMO1_ZMO0115	Aminotransferase class IV	1.18219	9.39027	1.06797	8.68571	0.134551	0.736955	1.42922	10.7442	0.617285	5.25581	0.811938	6.87955	0.381588	3.00356	-0.31613	2.35397	0.697718	5.95513
ZMO1_ZMO1116	Glutamate synthase small subunit	-0.264629	2.84186	-0.682875	7.84518	-1.03614	10.7507	-0.189847	1.83061	-0.130289	1.09287	-0.0595586	0.388552	-0.961361	10.2109	-0.483556	5.69797	-0.477805	5.62924
ZMO1_ZMO1117	Glutamate synthase large subunit	-0.430348	4.18158	-0.616989	6.13413	-1.01535	9.39723	-0.467432	4.59159	-0.179192	1.34155	-0.28824	2.54964	-1.05243	9.64969	-0.577548	5.74552	-0.474881	4.67274
ZMO1_ZMO1133	Carbonate dehydratase	2.20459	13.6447	1.44266	10.5073	1.84072	12.2933	0.37533	2.78714	0.126445	0.64138	0.248886	1.61069	0.0114591	0.0403532	0.524508	4.19416	-0.513049	4.0885
ZMO1_ZMO0056	Glucosamine/fructose-6-phosphate isomerizing aminotransferase	0.217513	1.87951	0.333396	3.28229	1.24517	11.2397	-1.3729	11.9581	-1.07479	10.1745	-0.298109	2.85106	-0.345241	3.42646	-0.163015	1.2666	-0.182226	1.47604
ZMO1_ZMO1618	Carbamoyl-phosphate synthase small subunit	-0.636493	5.40819	-0.562982	4.74425	0.109756	0.560329	-0.999241	8.21181	-0.640443	5.44294	-0.358798	2.76509	-0.252992	1.73687	0.0322951	0.128212	-0.285287	2.04381
ZMO1_ZMO1207	Carbon-nitrogen hydrolase	0.131859	0.345163	0.820016	3.82854	0.0192663	0.0401266	0.289508	0.964779	1.09975	5.31343	-0.810237	3.77437	0.176916	0.50079	0.298997	1.00819	-0.122081	0.313871
Repair DNA and proteins
ZMO1_ZMO0015	Heat-inducible transcription repressor HrcA	0.0367491	0.262507	0.133957	1.42173	0.923235	11.1029	-1.19605	13.0199	-0.782186	9.90791	-0.413867	5.74526	-0.309566	4.19979	0.00709266	0.0424598	-0.316659	4.31005
ZMO1_ZMO0362	Excinuclease ABC B subunit	1.27242	14.3319	0.942626	12.0795	2.09112	18.1427	-0.287237	4.38141	-0.946071	12.1065	0.658834	9.48618	0.531467	8.01218	0.202426	2.87047	0.329041	5.08707
ZMO1_ZMO0660	Chaperone protein DnaK	0.283906	3.20123	0.867468	9.65012	1.85115	15.2688	-1.42497	13.2847	-0.796168	9.04959	-0.628806	7.46098	0.142272	1.27438	0.187516	1.85964	-0.0452438	0.285011
ZMO1_ZMO1588	Excinuclease ABC A subunit	1.25295	12.3978	0.874725	9.78062	2.47926	17.5906	-1.41587	13.3126	-1.1608	11.8314	-0.255073	2.83201	-0.189563	1.91323	0.443735	5.40311	-0.633298	7.57333
ZMO1_ZMO1690	Chaperone DnaJ domain protein	0.632217	3.90291	1.02551	6.52365	1.13796	7.17689	-1.00239	6.38415	-0.252245	1.16629	-0.75015	4.74193	-0.496656	2.90172	-0.139798	0.528046	-0.356858	1.87554
ZMO1_ZMO1929	Chaperonin GroEL	-0.734392	5.39984	-0.954006	6.96427	0.258775	1.46994	-1.18175	8.36843	-1.15528	8.21547	-0.0264738	0.0878148	-0.188588	0.952575	0.0574998	0.210347	-0.246088	1.3719
ZMO1_ZMO0405	ATP-dependent Clp protease ATP-binding subunit clpA	0.867029	10.1575	1.06073	11.622	2.77164	18.9303	-1.51325	14.2816	-1.70169	15.1748	0.188447	2.06291	0.391365	5.05183	0.00922158	0.0520784	0.382143	4.92399
ZMO1_ZMO0948	ATP-dependent Clp protease proteolytic subunit ClpP	0.606487	6.42153	0.685593	7.18899	1.64058	13.3772	-1.06783	10.2136	-1.00455	9.77827	-0.063285	0.367728	-0.0337413	0.173166	-0.0495626	0.272386	0.0158212	0.0747398
ZMO1_ZMO0949	ATP-dependent Clp protease ATP-binding subunit ClpX	0.279265	5.88786	0.269879	5.68929	1.02709	15.0296	-0.814315	13.271	-0.883379	13.8848	0.069064	1.01636	-0.0664864	0.964928	-0.126165	2.30964	0.0596783	0.833254
ZMO1_ZMO1424	ATP-dependent chaperone ClpB	1.94792	16.4732	2.77278	19.1997	3.93178	21.9133	-1.92621	16.3871	-1.14515	12.4435	-0.781068	9.65939	0.0576498	0.439635	0.013854	0.0834423	0.0437958	0.311818
